# Supplementary material for: Crystal structure of 1-methyl-2-[(E)-2-(4-methyl­phen­yl)ethen­yl]-4-nitro-1H-imidazole
Source: Acta Crystallogr Sect E Struct Rep Online. 2014 Aug 1;70(Pt 9):o962–3. doi: 10.1107/S1600536814017243 (PMC4186084; doi:10.1107/S1600536814017243)
Supplement: Supplementary file 1 [file e-70-0o962-sup1.cif]

##############################################################################
#                                                                            #
# This CIF contains the data in a paper accepted for publication in          #
# Acta Crystallographica Section E. It conforms to the requirements of       #
# Notes for Authors for Acta Crystallographica Section E, and has been       #
# peer reviewed under the auspices of the IUCr Commission on Journals.       #
#                                                                            #
# Full details of the Crystallographic Information File format               #
# are given in the paper "The Crystallographic Information File (CIF):       #
# a New Standard Archive File for Crystallography" by S. R. Hall, F. H.      #
# Allen and I. D. Brown [Acta Cryst. (1991), A47, 655-685].                  #
#                                                                            #
# The current version of the core CIF dictionary is obtainable from          #
# ftp://ftp.iucr.org/pub/cif_core.dic.                                       #
#                                                                            #
# Software is freely available for graphical display of the structure(s)     #
# in this CIF. For information consult the CIF software page                 #
# http://www.iucr.org/resources/cif/software.                                #
#                                                                            #
# This file may be used for bona fide research purposes within the           #
# scientific community so long as proper attribution is given to the journal # 
# article from which it was obtained.                                        #
#                                                                            #
##############################################################################
data_I
_database_code_depnum_ccdc_archive 'CCDC 1016150'
_audit_creation_method     'WinGX routine CIF_UPDATE'
_audit_conform_dict_name     cif_core.dic
_audit_conform_dict_version     2.3
_journal_date_recd_electronic     2014-07-17
_journal_date_accepted     2014-07-25
_journal_name_full     'Acta Crystallographica, Section E'
_journal_year     2014
_journal_volume     70
_journal_issue      9
_journal_page_first     o962
_journal_page_last     o963
_journal_paper_category     HO
_journal_paper_doi     10.1107/S1600536814017243
_journal_coeditor_code     LH5721
_publ_contact_author_name     'Sofiane, Bouacida'
_publ_contact_author_address
;\
Unit\'e de recherche de CHimie de l'Environnement \
et Mol\'eculaire Structurale,
CHEMS, Universit\'e Constantine 1
25000 Algeria
;
_publ_contact_author_email     bouacida_sofiane@yahoo.fr
_publ_contact_author_fax     '00 (213) 31 81 88 16'
_publ_contact_author_phone     '00 (213) 74 45 27 14'
_publ_section_title
;
Crystal structure of
1-methyl-2-[(<i>E</i>)-2-(4-methylphenyl)ethenyl]-4-nitro-1<i>H</i>-imidazole
;
loop_
    _publ_author_name
    _publ_author_footnote
    _publ_author_address
    'Hayette Alliouche'
;
;
;\
Laboratoire des Produits Naturels \
d'Origine V\'eg\'etale et de Synth\`ese Organique
PHYSYNOR
Universit\'e Constantine 1
25000 Constantine
Algeria
;
    'Abdelmalek Bouraiou'
;
;
;\
Laboratoire des Produits Naturels \
d'Origine V\'eg\'etale et de Synth\`ese Organique
PHYSYNOR
Universit\'e Constantine 1
25000 Constantine
Algeria
;
    'Sofiane Bouacida' .
;\
Unit\'e de Recherche de Chimie de l'Environnement \
et Mol\'eculaire Structurale (CHEMS)
Universit\'e Constantine 1
25000 Algeria
D\'epartement Sciences de la Mati\`ere,
Facult\'e des Sciences Exactes et \
Sciences de la Nature et de la Vie,
Universit\'e  Oum El Bouaghi,
Algeria
;
    'Hocine Merazig'
;
;
;\
Unit\'e de Recherche de Chimie de l'Environnement \
et Mol\'eculaire Structurale (CHEMS)
Universit\'e Constantine 1
25000 Algeria
;
    'Ali Belfaitah'
;
;
;\
Laboratoire des Produits Naturels \
d'Origine V\'eg\'etale et de Synth\`ese Organique
PHYSYNOR
Universit\'e Constantine 1
25000 Constantine
Algeria
;
_chemical_name_systematic
;
1-Methyl-2-[(<i>E</i>)-2-(4-methylphenyl)ethenyl]-4-nitro-1<i>H</i>-imidazole
;
_chemical_formula_moiety     'C13 H13 N3 O2'
_chemical_formula_sum     'C13 H13 N3 O2'
_chemical_formula_iupac     'C13 H13 N3 O2'
_chemical_formula_weight     243.26
_symmetry_cell_setting     monoclinic
_symmetry_space_group_name_H-M     'P 21/c'
_symmetry_space_group_name_Hall     '-P 2ybc'
loop_
    _symmetry_equiv_pos_as_xyz
    'x, y, z'
    '-x, y+1/2, -z+1/2'
    '-x, -y, -z'
    'x, -y-1/2, z-1/2'
_cell_length_a     7.1774(8)
_cell_length_b     15.7931(16)
_cell_length_c     10.7901(11)
_cell_angle_alpha     90
_cell_angle_beta     101.798(6)
_cell_angle_gamma     90
_cell_volume     1197.3(2)
_cell_formula_units_Z     4
_cell_measurement_reflns_used     6402
_cell_measurement_theta_min     2.32
_cell_measurement_theta_max     25.06
_cell_measurement_temperature     150(2)
_exptl_crystal_description     Needle
_exptl_crystal_colour     colorless
_exptl_crystal_size_max     0.16
_exptl_crystal_size_mid     0.06
_exptl_crystal_size_min     0.05
_exptl_crystal_density_diffrn     1.35
_exptl_crystal_density_method     'not measured'
_exptl_crystal_F_000     512
_exptl_absorpt_coefficient_mu     0.094
_exptl_absorpt_correction_type     multi-scan
_exptl_absorpt_process_details
;
(SADABS; Sheldrick, 2002)
;
_exptl_absorpt_correction_T_min     0.8912
_exptl_absorpt_correction_T_max     1.0000
_exptl_special_details     ?
_diffrn_ambient_temperature     150(2)
_diffrn_radiation_type     MoK\a
_diffrn_radiation_wavelength     0.71073
_diffrn_radiation_monochromator     graphite
_diffrn_measurement_device_type     'Bruker APEXII'
_diffrn_measurement_method     'CCD rotation images, thin slices'
_diffrn_reflns_number     9856
_diffrn_reflns_av_R_equivalents     0.0252
_diffrn_reflns_theta_min     2.58
_diffrn_reflns_theta_max     25.07
_diffrn_reflns_theta_full     25.07
_diffrn_measured_fraction_theta_max     0.993
_diffrn_measured_fraction_theta_full     0.993
_diffrn_reflns_limit_h_min     -8
_diffrn_reflns_limit_h_max     8
_diffrn_reflns_limit_k_min     -18
_diffrn_reflns_limit_k_max     18
_diffrn_reflns_limit_l_min     -12
_diffrn_reflns_limit_l_max     12
_refine_special_details
;
Refinement of <i>F</i>^2^ against ALL reflections. The weighted <i>R</i>-factor
<i>wR</i> and goodness of fit <i>S</i> are based on <i>F</i>^2^, conventional
<i>R</i>-factors <i>R</i> are based on <i>F</i>, with <i>F</i> set to zero for
negative <i>F</i>^2^. The threshold expression of <i>F</i>^2^ >
\s(<i>F</i>^2^) is used only for calculating <i>R</i>-factors(gt) <i>etc</i>.
and is not relevant to the choice of reflections for refinement.
<i>R</i>-factors based on <i>F</i>^2^ are statistically about twice as large
as those based on <i>F</i>, and <i>R</i>- factors based on ALL data will be
even larger.
;
_reflns_number_total     2113
_reflns_number_gt     1958
_reflns_threshold_expression     I>2\s(I)
_refine_ls_structure_factor_coef     Fsqd
_refine_ls_matrix_type     full
_refine_ls_R_factor_all     0.0377
_refine_ls_R_factor_gt     0.0352
_refine_ls_wR_factor_gt     0.0923
_refine_ls_wR_factor_ref     0.0944
_refine_ls_goodness_of_fit_ref     1.045
_refine_ls_restrained_S_all     1.045
_refine_ls_number_reflns     2113
_refine_ls_number_parameters     165
_refine_ls_number_restraints     0
_refine_ls_hydrogen_treatment     constr
_refine_ls_weighting_scheme     calc
_refine_ls_weighting_details
         'calc w=1/[\s^2^(Fo^2^)+(0.0455P)^2^+0.7120P] where P=(Fo^2^+2Fc^2^)/3'
_atom_sites_solution_hydrogens     geom
_atom_sites_solution_primary     direct
_atom_sites_solution_secondary     difmap
_refine_ls_shift/su_max     0.005
_refine_ls_shift/su_mean     0
_refine_diff_density_max     0.356
_refine_diff_density_min     -0.311
_refine_ls_extinction_method     none
loop_
    _atom_type_symbol
    _atom_type_description
    _atom_type_scat_dispersion_real
    _atom_type_scat_dispersion_imag
    _atom_type_scat_source
    C C 0.0033 0.0016 'International Tables Vol C Tables 4.2.6.8 and 6.1.1.4'
    H H 0 0 'International Tables Vol C Tables 4.2.6.8 and 6.1.1.4'
    N N 0.0061 0.0033 'International Tables Vol C Tables 4.2.6.8 and 6.1.1.4'
    O O 0.0106 0.006 'International Tables Vol C Tables 4.2.6.8 and 6.1.1.4'
_computing_data_collection     'APEX2 (Bruker, 2006)'
_computing_cell_refinement     'SAINT (Bruker, 2006)'
_computing_data_reduction     'SAINT (Bruker, 2006)'
_computing_structure_solution     'SIR2002 (Burla <i>et al.</i>, 2005)'
_computing_structure_refinement     'SHELXL97 (Sheldrick, 2008)'
_computing_molecular_graphics
 'ORTEP-3 for Windows (Farrugia, 2012) and DIAMOND (Brandenburg & Berndt, 2001)'
_computing_publication_material     'WinGX (Farrugia, 2012)'
loop_
    _atom_site_type_symbol
    _atom_site_label
    _atom_site_fract_x
    _atom_site_fract_y
    _atom_site_fract_z
    _atom_site_U_iso_or_equiv
    _atom_site_adp_type
    _atom_site_calc_flag
    _atom_site_refinement_flags
    _atom_site_occupancy
    _atom_site_symmetry_multiplicity
    _atom_site_disorder_assembly
    _atom_site_disorder_group
    N N2 0.41984(15) 0.20989(7) 0.58571(10) 0.0142(3) Uani d . 1 1 . .
    O O1B 0.58852(16) 0.36479(6) 0.59448(9) 0.0234(3) Uani d . 1 1 . .
    O O1A 0.62422(14) 0.36871(6) 0.79969(9) 0.0214(3) Uani d . 1 1 . .
    N N3 0.37372(15) 0.13617(7) 0.75347(10) 0.0136(3) Uani d . 1 1 . .
    N N1 0.56745(16) 0.33418(7) 0.69608(10) 0.0154(3) Uani d . 1 1 . .
    C C12 0.16578(19) -0.08459(9) 0.37141(12) 0.0173(3) Uani d . 1 1 . .
    H H12 0.1714 -0.0947 0.457 0.021 Uiso calc R 1 1 . .
    C C1 0.47447(18) 0.25439(8) 0.69479(12) 0.0138(3) Uani d . 1 1 . .
    C C7 0.20697(18) -0.00361(8) 0.33138(12) 0.0148(3) Uani d . 1 1 . .
    C C3 0.35902(18) 0.13706(8) 0.62364(12) 0.0136(3) Uani d . 1 1 . .
    C C9 0.15285(19) -0.05791(9) 0.11606(13) 0.0177(3) Uani d . 1 1 . .
    H H9 0.1512 -0.0485 0.0308 0.021 Uiso calc R 1 1 . .
    C C5 0.29083(19) 0.06490(8) 0.54450(12) 0.0157(3) Uani d . 1 1 . .
    H H5 0.265 0.0148 0.5831 0.019 Uiso calc R 1 1 . .
    C C2 0.44778(18) 0.21119(8) 0.79988(12) 0.0141(3) Uani d . 1 1 . .
    H H2 0.4744 0.2293 0.8837 0.017 Uiso calc R 1 1 . .
    C C11 0.11685(19) -0.14954(9) 0.28511(13) 0.0187(3) Uani d . 1 1 . .
    H H11 0.0879 -0.2025 0.3138 0.022 Uiso calc R 1 1 . .
    C C6 0.26340(18) 0.06724(8) 0.41831(12) 0.0157(3) Uani d . 1 1 . .
    H H6 0.2821 0.1192 0.3821 0.019 Uiso calc R 1 1 . .
    C C10 0.10965(19) -0.13770(9) 0.15583(13) 0.0182(3) Uani d . 1 1 . .
    C C4 0.3300(2) 0.06497(8) 0.82950(12) 0.0169(3) Uani d . 1 1 . .
    H H4A 0.4249 0.0217 0.8324 0.025 Uiso calc R 1 1 . .
    H H4B 0.2073 0.0424 0.7921 0.025 Uiso calc R 1 1 . .
    H H4C 0.3293 0.0841 0.9139 0.025 Uiso calc R 1 1 . .
    C C13 0.0545(2) -0.20885(10) 0.06267(14) 0.0255(3) Uani d . 1 1 . .
    H H13A -0.0782 -0.2215 0.055 0.038 Uiso calc R 1 1 . .
    H H13B 0.1287 -0.2582 0.092 0.038 Uiso calc R 1 1 . .
    H H13C 0.0779 -0.1923 -0.0184 0.038 Uiso calc R 1 1 . .
    C C8 0.19843(19) 0.00802(9) 0.20157(12) 0.0168(3) Uani d . 1 1 . .
    H H8 0.224 0.0613 0.1722 0.02 Uiso calc R 1 1 . .
loop_
    _atom_site_aniso_label
    _atom_site_aniso_U_11
    _atom_site_aniso_U_22
    _atom_site_aniso_U_33
    _atom_site_aniso_U_12
    _atom_site_aniso_U_13
    _atom_site_aniso_U_23
    N2 0.0171(6) 0.0135(6) 0.0119(5) 0.0024(4) 0.0024(4) -0.0006(4)
    O1B 0.0390(6) 0.0180(5) 0.0150(5) -0.0046(4) 0.0093(4) 0.0023(4)
    O1A 0.0312(6) 0.0174(5) 0.0144(5) -0.0033(4) 0.0019(4) -0.0040(4)
    N3 0.0162(6) 0.0129(6) 0.0118(5) 0.0014(4) 0.0033(4) 0.0011(4)
    N1 0.0199(6) 0.0129(6) 0.0136(6) 0.0026(4) 0.0037(4) -0.0001(4)
    C12 0.0190(7) 0.0184(7) 0.0135(6) 0.0014(5) 0.0016(5) 0.0007(5)
    C1 0.0164(6) 0.0116(6) 0.0135(6) 0.0027(5) 0.0034(5) -0.0002(5)
    C7 0.0122(6) 0.0175(7) 0.0147(6) 0.0012(5) 0.0024(5) -0.0013(5)
    C3 0.0137(6) 0.0148(7) 0.0123(6) 0.0031(5) 0.0028(5) 0.0012(5)
    C9 0.0153(7) 0.0249(7) 0.0130(6) 0.0016(5) 0.0030(5) -0.0021(5)
    C5 0.0172(7) 0.0139(6) 0.0163(7) 0.0003(5) 0.0040(5) -0.0001(5)
    C2 0.0164(6) 0.0134(6) 0.0126(6) 0.0028(5) 0.0028(5) -0.0015(5)
    C11 0.0182(7) 0.0150(7) 0.0216(7) 0.0007(5) 0.0014(5) 0.0013(5)
    C6 0.0158(7) 0.0142(7) 0.0176(7) 0.0002(5) 0.0043(5) 0.0010(5)
    C10 0.0126(6) 0.0207(7) 0.0202(7) 0.0029(5) 0.0008(5) -0.0055(6)
    C4 0.0211(7) 0.0165(7) 0.0136(6) -0.0008(5) 0.0049(5) 0.0029(5)
    C13 0.0260(8) 0.0249(8) 0.0238(8) -0.0004(6) 0.0009(6) -0.0088(6)
    C8 0.0157(7) 0.0181(7) 0.0170(7) -0.0003(5) 0.0043(5) 0.0011(5)
_geom_special_details
;
All e.s.d.'s (except the e.s.d. in the dihedral angle between two l.s. planes)
are estimated using the full covariance matrix. The cell e.s.d.'s are taken
into account individually in the estimation of e.s.d.'s in distances, angles
and torsion angles; correlations between e.s.d.'s in cell parameters are only
used when they are defined by crystal symmetry. An approximate (isotropic)
treatment of cell e.s.d.'s is used for estimating e.s.d.'s involving l.s.
planes.
;
loop_
    _geom_bond_atom_site_label_1
    _geom_bond_atom_site_label_2
    _geom_bond_site_symmetry_2
    _geom_bond_distance
    _geom_bond_publ_flag
    N2 C3 . 1.3244(17) ?
    N2 C1 . 1.3581(17) ?
    O1B N1 . 1.2354(15) ?
    O1A N1 . 1.2357(15) ?
    N3 C2 . 1.3522(17) ?
    N3 C3 . 1.3832(16) ?
    N3 C4 . 1.4631(16) ?
    N1 C1 . 1.4246(17) ?
    C12 C11 . 1.3816(19) ?
    C12 C7 . 1.4006(19) ?
    C12 H12 . 0.93 ?
    C1 C2 . 1.3700(18) ?
    C7 C8 . 1.4015(19) ?
    C7 C6 . 1.4632(18) ?
    C3 C5 . 1.4479(18) ?
    C9 C8 . 1.3853(19) ?
    C9 C10 . 1.387(2) ?
    C9 H9 . 0.93 ?
    C5 C6 . 1.3358(19) ?
    C5 H5 . 0.93 ?
    C2 H2 . 0.93 ?
    C11 C10 . 1.398(2) ?
    C11 H11 . 0.93 ?
    C6 H6 . 0.93 ?
    C10 C13 . 1.5057(19) ?
    C4 H4A . 0.96 ?
    C4 H4B . 0.96 ?
    C4 H4C . 0.96 ?
    C13 H13A . 0.96 ?
    C13 H13B . 0.96 ?
    C13 H13C . 0.96 ?
    C8 H8 . 0.93 ?
loop_
    _geom_angle_atom_site_label_1
    _geom_angle_atom_site_label_2
    _geom_angle_atom_site_label_3
    _geom_angle_site_symmetry_1
    _geom_angle_site_symmetry_3
    _geom_angle
    _geom_angle_publ_flag
    C3 N2 C1 . . 103.69(11) ?
    C2 N3 C3 . . 108.00(11) ?
    C2 N3 C4 . . 125.37(11) ?
    C3 N3 C4 . . 126.51(11) ?
    O1B N1 O1A . . 123.54(11) ?
    O1B N1 C1 . . 118.65(11) ?
    O1A N1 C1 . . 117.80(11) ?
    C11 C12 C7 . . 120.71(12) ?
    C11 C12 H12 . . 119.6 ?
    C7 C12 H12 . . 119.6 ?
    N2 C1 C2 . . 113.28(12) ?
    N2 C1 N1 . . 121.19(11) ?
    C2 C1 N1 . . 125.23(12) ?
    C12 C7 C8 . . 117.33(12) ?
    C12 C7 C6 . . 123.28(12) ?
    C8 C7 C6 . . 119.36(12) ?
    N2 C3 N3 . . 111.11(11) ?
    N2 C3 C5 . . 126.46(12) ?
    N3 C3 C5 . . 122.40(11) ?
    C8 C9 C10 . . 120.94(12) ?
    C8 C9 H9 . . 119.5 ?
    C10 C9 H9 . . 119.5 ?
    C6 C5 C3 . . 122.75(12) ?
    C6 C5 H5 . . 118.6 ?
    C3 C5 H5 . . 118.6 ?
    N3 C2 C1 . . 103.93(11) ?
    N3 C2 H2 . . 128 ?
    C1 C2 H2 . . 128 ?
    C12 C11 C10 . . 121.71(13) ?
    C12 C11 H11 . . 119.1 ?
    C10 C11 H11 . . 119.1 ?
    C5 C6 C7 . . 126.59(13) ?
    C5 C6 H6 . . 116.7 ?
    C7 C6 H6 . . 116.7 ?
    C9 C10 C11 . . 117.74(12) ?
    C9 C10 C13 . . 121.09(13) ?
    C11 C10 C13 . . 121.16(13) ?
    N3 C4 H4A . . 109.5 ?
    N3 C4 H4B . . 109.5 ?
    H4A C4 H4B . . 109.5 ?
    N3 C4 H4C . . 109.5 ?
    H4A C4 H4C . . 109.5 ?
    H4B C4 H4C . . 109.5 ?
    C10 C13 H13A . . 109.5 ?
    C10 C13 H13B . . 109.5 ?
    H13A C13 H13B . . 109.5 ?
    C10 C13 H13C . . 109.5 ?
    H13A C13 H13C . . 109.5 ?
    H13B C13 H13C . . 109.5 ?
    C9 C8 C7 . . 121.55(13) ?
    C9 C8 H8 . . 119.2 ?
    C7 C8 H8 . . 119.2 ?
loop_
    _geom_torsion_atom_site_label_1
    _geom_torsion_atom_site_label_2
    _geom_torsion_atom_site_label_3
    _geom_torsion_atom_site_label_4
    _geom_torsion_site_symmetry_1
    _geom_torsion_site_symmetry_2
    _geom_torsion_site_symmetry_3
    _geom_torsion_site_symmetry_4
    _geom_torsion
    _geom_torsion_publ_flag
    C3 N2 C1 C2 . . . . -0.46(15) ?
    C3 N2 C1 N1 . . . . 173.57(11) ?
    O1B N1 C1 N2 . . . . 3.97(18) ?
    O1A N1 C1 N2 . . . . -175.44(11) ?
    O1B N1 C1 C2 . . . . 177.24(12) ?
    O1A N1 C1 C2 . . . . -2.16(19) ?
    C11 C12 C7 C8 . . . . -0.70(19) ?
    C11 C12 C7 C6 . . . . -178.70(12) ?
    C1 N2 C3 N3 . . . . 0.48(14) ?
    C1 N2 C3 C5 . . . . -177.57(12) ?
    C2 N3 C3 N2 . . . . -0.35(14) ?
    C4 N3 C3 N2 . . . . -176.42(11) ?
    C2 N3 C3 C5 . . . . 177.79(12) ?
    C4 N3 C3 C5 . . . . 1.73(19) ?
    N2 C3 C5 C6 . . . . -7.0(2) ?
    N3 C3 C5 C6 . . . . 175.11(12) ?
    C3 N3 C2 C1 . . . . 0.06(14) ?
    C4 N3 C2 C1 . . . . 176.18(12) ?
    N2 C1 C2 N3 . . . . 0.25(15) ?
    N1 C1 C2 N3 . . . . -173.49(12) ?
    C7 C12 C11 C10 . . . . 1.1(2) ?
    C3 C5 C6 C7 . . . . 175.78(12) ?
    C12 C7 C6 C5 . . . . 2.8(2) ?
    C8 C7 C6 C5 . . . . -175.12(13) ?
    C8 C9 C10 C11 . . . . -1.05(19) ?
    C8 C9 C10 C13 . . . . 178.22(12) ?
    C12 C11 C10 C9 . . . . -0.2(2) ?
    C12 C11 C10 C13 . . . . -179.50(13) ?
    C10 C9 C8 C7 . . . . 1.5(2) ?
    C12 C7 C8 C9 . . . . -0.57(19) ?
    C6 C7 C8 C9 . . . . 177.51(12) ?
loop_
    _geom_hbond_atom_site_label_D
    _geom_hbond_atom_site_label_H
    _geom_hbond_atom_site_label_A
    _geom_hbond_site_symmetry_A
    _geom_hbond_distance_DH
    _geom_hbond_distance_HA
    _geom_hbond_distance_DA
    _geom_hbond_angle_DHA
    _geom_hbond_publ_flag
    C2 H2 N2 4_566 0.93 2.49 3.3702(17) 159.00 yes
    C4 H4C O1B 4_566 0.96 2.54 3.2676(17) 133.00 yes
    C13 H13B O1A 3_656 0.96 2.59 3.5347(19) 168.00 yes
    C4 H4B Cg 3_566 0.96 2.61 3.4336(16) 144.00 yes
_iucr_refine_instructions_details
;
TITL import in P 21/c
CELL  0.71073   7.1774  15.7931  10.7901   90.000  101.798   90.000
ZERR     4.00   0.0008   0.0016   0.0011    0.000    0.006    0.000
LATT   1
SYMM  - X, 1/2 + Y, 1/2 - Z
SFAC  C    H    N    O
UNIT  52   52   12   8
MERG   2
OMIT     2   2   0
OMIT     1   0   0
FMAP   2
PLAN   25
ACTA
BOND   $H
CONF
L.S.   4
WGHT    0.045500    0.712000
FVAR       1.08242
N2    3    0.419838    0.209886    0.585705    11.00000    0.01705    0.01352 =
         0.01187   -0.00062    0.00242    0.00237
O1B   4    0.588516    0.364786    0.594477    11.00000    0.03897    0.01797 =
         0.01498    0.00235    0.00927   -0.00457
O1A   4    0.624219    0.368712    0.799687    11.00000    0.03123    0.01741 =
         0.01445   -0.00398    0.00191   -0.00333
N3    3    0.373724    0.136170    0.753468    11.00000    0.01620    0.01292 =
         0.01177    0.00107    0.00331    0.00138
N1    3    0.567446    0.334179    0.696079    11.00000    0.01990    0.01292 =
         0.01361   -0.00008    0.00375    0.00262
C12   1    0.165781   -0.084590    0.371412    11.00000    0.01905    0.01841 =
         0.01354    0.00069    0.00156    0.00140
AFIX  43
H12   2    0.171436   -0.094747    0.456999    11.00000   -1.20000
AFIX   0
C1    1    0.474472    0.254392    0.694786    11.00000    0.01641    0.01156 =
         0.01347   -0.00020    0.00344    0.00272
C7    1    0.206966   -0.003612    0.331375    11.00000    0.01216    0.01746 =
         0.01469   -0.00135    0.00237    0.00125
C3    1    0.359025    0.137059    0.623643    11.00000    0.01367    0.01484 =
         0.01228    0.00119    0.00275    0.00311
C9    1    0.152853   -0.057908    0.116058    11.00000    0.01534    0.02485 =
         0.01302   -0.00215    0.00304    0.00163
AFIX  43
H9    2    0.151210   -0.048519    0.030754    11.00000   -1.20000
AFIX   0
C5    1    0.290825    0.064901    0.544504    11.00000    0.01719    0.01388 =
         0.01634   -0.00006    0.00405    0.00032
AFIX  43
H5    2    0.265036    0.014831    0.583140    11.00000   -1.20000
AFIX   0
C2    1    0.447782    0.211194    0.799879    11.00000    0.01639    0.01339 =
         0.01256   -0.00155    0.00277    0.00275
AFIX  43
H2    2    0.474414    0.229270    0.883676    11.00000   -1.20000
AFIX   0
C11   1    0.116846   -0.149540    0.285115    11.00000    0.01819    0.01504 =
         0.02164    0.00128    0.00140    0.00075
AFIX  43
H11   2    0.087943   -0.202515    0.313781    11.00000   -1.20000
AFIX   0
C6    1    0.263401    0.067243    0.418314    11.00000    0.01579    0.01425 =
         0.01759    0.00098    0.00433    0.00021
AFIX  43
H6    2    0.282068    0.119164    0.382051    11.00000   -1.20000
AFIX   0
C10   1    0.109650   -0.137699    0.155835    11.00000    0.01261    0.02067 =
         0.02024   -0.00546    0.00084    0.00288
C4    1    0.330046    0.064972    0.829497    11.00000    0.02113    0.01648 =
         0.01362    0.00285    0.00493   -0.00075
AFIX 137
H4A   2    0.424884    0.021743    0.832442    11.00000   -1.50000
H4B   2    0.207254    0.042377    0.792074    11.00000   -1.50000
H4C   2    0.329343    0.084080    0.913861    11.00000   -1.50000
AFIX   0
C13   1    0.054548   -0.208853    0.062671    11.00000    0.02604    0.02494 =
         0.02385   -0.00881    0.00088   -0.00041
AFIX 137
H13A  2   -0.078152   -0.221493    0.054993    11.00000   -1.50000
H13B  2    0.128734   -0.258180    0.091991    11.00000   -1.50000
H13C  2    0.077931   -0.192251   -0.018372    11.00000   -1.50000
AFIX   0
C8    1    0.198429    0.008023    0.201571    11.00000    0.01571    0.01806 =
         0.01702    0.00111    0.00426   -0.00034
AFIX  43
H8    2    0.223959    0.061254    0.172150    11.00000   -1.20000
HKLF 4
REM  import in P 21/c
REM R1 =  0.0352 for   1958 Fo > 4sig(Fo)  and  0.0377 for all   2113 data
REM    165 parameters refined using      0 restraints
END
WGHT      0.0455      0.7120
REM Highest difference peak  0.356,  deepest hole -0.311,  1-sigma level  0.043
Q1    1   0.1663 -0.2320  0.0331  11.00000  0.05    0.36
Q2    1  -0.0489 -0.1936 -0.0069  11.00000  0.05    0.27
Q3    1   0.0064 -0.2607  0.0995  11.00000  0.05    0.27
Q4    1   0.5228  0.2277  0.7562  11.00000  0.05    0.22
Q5    1   0.2080  0.0325  0.3788  11.00000  0.05    0.20
Q6    1   0.5000  0.2901  0.6964  11.00000  0.05    0.20
Q7    1   0.4058  0.2503  0.7439  11.00000  0.05    0.19
Q8    1   0.2381 -0.0030  0.2780  11.00000  0.05    0.18
Q9    1   0.2774  0.1085  0.5811  11.00000  0.05    0.18
Q10   1   0.1621 -0.1483  0.2215  11.00000  0.05    0.17
Q11   1   0.3380  0.0552  0.4890  11.00000  0.05    0.16
Q12   1   0.3669  0.0993  0.7908  11.00000  0.05    0.16
Q13   1   0.1934 -0.1222  0.3300  11.00000  0.05    0.16
Q14   1   0.4604  0.2301  0.6432  11.00000  0.05    0.15
Q15   1   0.3701  0.1298  0.6927  11.00000  0.05    0.15
Q16   1   0.0693 -0.1084  0.3216  11.00000  0.05    0.15
Q17   1   0.2306 -0.0489  0.3556  11.00000  0.05    0.15
Q18   1   0.1779 -0.1054  0.1376  11.00000  0.05    0.15
Q19   1   0.1663 -0.0402  0.3533  11.00000  0.05    0.14
Q20   1   0.4299  0.2216  0.5199  11.00000  0.05    0.14
Q21   1   0.2108  0.0715  0.4765  11.00000  0.05    0.13
Q22   1   0.0733 -0.0938  0.1339  11.00000  0.05    0.13
Q23   1   0.4314  0.1667  0.7832  11.00000  0.05    0.13
Q24   1   0.4381  0.2072  0.9049  11.00000  0.05    0.13
Q25   1   0.4343  0.1623  0.6049  11.00000  0.05    0.12
;
