# Supplementary material for: Crystal structure of 1-methyl-2-[(E)-2-(4-methyl­phen­yl)ethen­yl]-4-nitro-1H-imidazole
Source: Acta Crystallogr Sect E Struct Rep Online. 2014 Aug 1;70(Pt 9):o962–3. doi: 10.1107/S1600536814017243 (PMC4186084; doi:10.1107/S1600536814017243)
Supplement: Supplementary file 2 [file e-70-0o962-Isup2.hkl]

#
# h,k,l, Fc-squared, Fo-squared, sigma(Fo-squared) and status flag
#
data_I
_shelx_title ' import in P 21/c'
_shelx_refln_list_code          4
_shelx_F_calc_maximum       92.87
_exptl_crystal_F_000       512.00
_reflns_d_resolution_high  0.8386
 
loop_
 _symmetry_equiv_pos_as_xyz
 'x, y, z'
 '-x, y+1/2, -z+1/2'
 '-x, -y, -z'
 'x, -y-1/2, z-1/2'
 
_cell_length_a     7.1774(8)
_cell_length_b    15.7931(16)
_cell_length_c    10.7901(11)
_cell_angle_alpha  90.000
_cell_angle_beta  101.798(6)
_cell_angle_gamma  90.000
 
_shelx_F_squared_multiplier     1.000
 
loop_
 _refln_index_h
 _refln_index_k
 _refln_index_l
 _refln_F_squared_calc
 _refln_F_squared_meas
 _refln_F_squared_sigma
 _refln_observed_status
   2   0   0       79.44       70.33      2.60 o
   3   0   0      362.63      335.30      7.13 o
   4   0   0     2692.37     2597.10     51.56 o
   5   0   0      419.12      445.66      9.80 o
   6   0   0       82.41       72.14      2.56 o
   7   0   0       27.89       28.18      3.52 o
   8   0   0       10.66       11.59      1.44 o
   1   1   0       45.63       45.83      0.91 o
   2   1   0     6798.01     6584.45     91.86 o
   3   1   0     1149.52     1015.92     14.46 o
   4   1   0        8.45        7.20      1.05 o
   5   1   0      102.24      108.16      2.16 o
   6   1   0        9.69        9.18      1.55 o
   7   1   0       98.55       92.37      2.49 o
   8   1   0       62.45       65.17      2.61 o
   0   2   0        0.84       -0.13      0.13 o
   1   2   0     3577.65     3421.21     60.96 o
   3   2   0       20.88       30.60      0.84 o
   4   2   0      130.35      106.50      2.78 o
   5   2   0       56.58       45.28      1.27 o
   6   2   0      409.01      392.29      7.22 o
   7   2   0       17.21       17.97      1.13 o
   8   2   0        1.32        0.55      1.01 o
   1   3   0       46.41       29.84      0.76 o
   2   3   0      580.15      560.90      6.51 o
   4   3   0     3933.13     3873.55     52.02 o
   5   3   0       11.47        8.95      0.64 o
   6   3   0      169.14      169.56      3.93 o
   7   3   0        8.81        8.79      0.79 o
   8   3   0        4.24        3.96      1.40 o
   0   4   0     2615.97     2529.82     55.58 o
   1   4   0      977.19      922.74     19.90 o
   2   4   0        2.30        3.93      0.34 o
   3   4   0     2380.00     2359.23     37.61 o
   4   4   0     4375.28     4326.33     81.13 o
   5   4   0        3.13        0.30      0.40 o
   6   4   0       38.96       42.49      2.49 o
   7   4   0       23.68       18.57      1.87 o
   8   4   0      506.69      457.37     20.41 o
   1   5   0     3365.57     3261.22     78.66 o
   2   5   0     1682.27     1672.58     43.48 o
   3   5   0      753.75      749.59      8.88 o
   4   5   0       47.14       49.83      1.19 o
   5   5   0      883.68      908.91     12.51 o
   6   5   0      762.41      727.98     16.23 o
   7   5   0       53.32       51.79      2.00 o
   8   5   0       26.39       19.27      1.49 o
   0   6   0      134.98      114.96      2.56 o
   1   6   0        6.51        3.16      0.33 o
   2   6   0      186.18      175.38      2.72 o
   3   6   0        3.02        3.49      0.81 o
   4   6   0      497.65      514.94      7.30 o
   5   6   0      741.93      700.56      9.35 o
   6   6   0      303.79      290.10      4.61 o
   7   6   0      158.58      146.18      6.72 o
   1   7   0       87.35       86.05      1.48 o
   2   7   0        7.00        1.16      0.41 o
   3   7   0      158.65      162.82      2.65 o
   4   7   0        6.03        7.51      0.87 o
   5   7   0       46.28       41.44      1.49 o
   6   7   0       43.17       41.56      1.79 o
   7   7   0       27.26       17.23      1.37 o
   0   8   0      694.39      758.46     26.91 o
   1   8   0      654.76      645.74      8.57 o
   2   8   0      215.96      207.48      3.45 o
   3   8   0       24.15       27.98      0.89 o
   4   8   0      483.54      498.61      8.50 o
   5   8   0      454.34      463.10      6.78 o
   6   8   0        0.21        1.15      1.48 o
   7   8   0      774.91      771.16     13.12 o
   1   9   0      261.18      277.31      3.98 o
   2   9   0      274.50      231.93      3.55 o
   3   9   0      193.61      194.37      3.17 o
   4   9   0        0.04        0.55      1.13 o
   5   9   0       72.15       78.62      1.78 o
   6   9   0      297.77      287.65      5.68 o
   7   9   0      309.21      312.26      7.09 o
   0  10   0     1065.78     1066.09     18.76 o
   1  10   0      434.88      437.26      6.06 o
   2  10   0        2.16        3.55      0.34 o
   3  10   0      162.42      166.68      2.86 o
   4  10   0      508.49      529.85      7.68 o
   5  10   0      400.03      393.16     12.36 o
   6  10   0       12.81       12.64      1.81 o
   7  10   0       22.48       26.91      1.76 o
   1  11   0       11.39       13.99      0.94 o
   2  11   0       86.59       81.34      1.42 o
   3  11   0      538.34      547.39      7.89 o
   4  11   0     1047.91     1039.48     14.31 o
   5  11   0       20.03       22.05      1.52 o
   6  11   0       22.73       22.27      1.95 o
   0  12   0      215.44      206.22      4.45 o
   1  12   0      223.79      225.27      4.14 o
   2  12   0      408.89      407.60      5.11 o
   3  12   0      687.68      655.52      9.35 o
   4  12   0      614.16      590.89      8.59 o
   5  12   0       25.54       22.40      1.71 o
   6  12   0      142.51      144.02      3.50 o
   1  13   0      112.23      102.29      1.74 o
   2  13   0      866.41      849.51     11.38 o
   3  13   0       80.95       81.70      2.97 o
   4  13   0        1.05        1.43      0.82 o
   5  13   0       11.76       11.21      1.24 o
   6  13   0        4.97        6.45      1.14 o
   0  14   0     4529.00     4857.16    420.18 o
   1  14   0       37.27       41.64      1.08 o
   2  14   0      193.99      186.99      3.83 o
   3  14   0       86.73       76.85      1.93 o
   4  14   0      378.27      370.78      6.67 o
   5  14   0       67.68       62.03      2.27 o
   1  15   0        1.56        4.46      0.54 o
   2  15   0      254.25      247.86      4.21 o
   3  15   0        0.21       -0.22      0.75 o
   4  15   0       85.07       88.22      2.58 o
   5  15   0        2.10        2.63      1.00 o
   0  16   0      601.55      565.28     12.38 o
   1  16   0       80.23       79.37      1.99 o
   2  16   0      410.47      429.97      6.62 o
   3  16   0       63.64       76.44      2.03 o
   4  16   0        9.45        9.66      1.20 o
   1  17   0       86.04       99.65      2.41 o
   2  17   0       41.60       40.00      1.57 o
   3  17   0       64.12       63.52      2.28 o
   0  18   0       68.79       67.13      2.97 o
   1  18   0       34.00       33.42      2.11 o
   2  18   0       73.15       76.08      2.09 o
  -8   1   1       17.08       13.74      1.03 o
  -7   1   1        7.80        9.01      1.09 o
  -6   1   1       12.56       13.29      0.85 o
  -5   1   1       32.75       33.63      1.31 o
  -4   1   1     1136.61     1099.15     15.75 o
  -3   1   1     3039.43     3005.53     41.96 o
  -1   1   1      557.35      543.38      7.85 o
   1   1   1       70.87       74.08      1.31 o
   2   1   1     6916.67     6608.48    197.01 o
   3   1   1      685.93      631.77      8.42 o
   4   1   1        0.12        0.34      0.33 o
   5   1   1        2.76        1.92      0.67 o
   6   1   1       41.61       37.31      1.87 o
   7   1   1        9.96        8.86      1.48 o
   8   1   1        5.86        7.47      1.33 o
  -8   2   1        0.89        1.34      0.72 o
  -7   2   1       29.02       25.50      1.67 o
  -6   2   1      428.52      408.19      6.24 o
  -5   2   1     1063.17      986.35     21.53 o
  -4   2   1      840.57      866.10     12.54 o
  -3   2   1      852.95      820.68     11.22 o
  -2   2   1      151.94      165.41      3.52 o
  -1   2   1        2.25        2.51      0.12 o
   0   2   1     4401.86     3920.73     57.81 o
   1   2   1     8143.75     7843.65     90.67 o
   2   2   1     1275.89     1249.89     16.49 o
   3   2   1      116.45       94.78      3.43 o
   4   2   1      603.82      616.77     10.47 o
   5   2   1       14.52       18.64      0.96 o
   6   2   1       65.93       65.72      1.64 o
   7   2   1      133.01      132.00      5.09 o
   8   2   1      164.06      154.85      3.77 o
  -8   3   1       25.72       27.17      1.58 o
  -7   3   1        4.81        3.12      0.66 o
  -6   3   1     1440.08     1360.86     18.20 o
  -5   3   1       64.63       65.81      1.47 o
  -4   3   1     3905.54     3883.99     50.04 o
  -3   3   1      614.46      550.05      7.30 o
  -2   3   1     8625.58     8299.48    124.31 o
  -1   3   1     3207.10     3153.66     35.54 o
   0   3   1      505.35      488.87      8.89 o
   1   3   1     5308.47     5010.86     78.12 o
   2   3   1     4088.74     4066.02     84.76 o
   3   3   1      378.55      334.91      4.67 o
   4   3   1      996.41      983.03     13.58 o
   5   3   1        2.31        2.01      0.43 o
   6   3   1      159.73      155.64      2.89 o
   7   3   1       49.01       48.56      1.90 o
   8   3   1       13.92       14.54      1.31 o
  -8   4   1      125.26      113.13      3.22 o
  -7   4   1       77.81       72.79      1.83 o
  -6   4   1      991.37      939.31     12.61 o
  -5   4   1       10.21       10.46      0.88 o
  -4   4   1      236.09      266.18      3.86 o
  -3   4   1     1280.98     1277.68     16.48 o
  -2   4   1      805.29      798.50     10.70 o
  -1   4   1      187.67      167.14      3.52 o
   0   4   1       35.86       23.91      0.89 o
   1   4   1       42.38       24.31      0.55 o
   2   4   1       24.12       25.00      0.73 o
   3   4   1     1245.33     1217.75     15.73 o
   4   4   1       16.08       22.74      0.84 o
   5   4   1       10.82       16.38      0.78 o
   6   4   1        0.93       -0.40      0.47 o
   7   4   1        0.01        0.87      0.75 o
   8   4   1        5.11        6.60      1.14 o
  -8   5   1      103.23       84.63      4.52 o
  -7   5   1        5.23        6.99      1.11 o
  -6   5   1     1075.68     1053.98     13.96 o
  -5   5   1      471.82      452.04      6.34 o
  -4   5   1      457.35      444.67      8.20 o
  -3   5   1       92.73      100.48      1.77 o
  -2   5   1      142.03      151.07      3.01 o
  -1   5   1     1954.22     1951.14     29.95 o
   0   5   1      442.00      418.14      6.21 o
   1   5   1        0.00       -0.21      0.21 o
   2   5   1        6.33        3.35      0.25 o
   3   5   1      274.54      277.27      3.92 o
   4   5   1       11.92       12.23      0.83 o
   5   5   1       21.90       23.63      0.89 o
   7   5   1       10.42        8.70      1.08 o
  -8   6   1      805.08      745.54     20.36 o
  -7   6   1       93.14       89.03      2.51 o
  -6   6   1        3.41        3.31      0.83 o
  -5   6   1       19.64       23.73      0.73 o
  -4   6   1       10.82        4.38      0.67 o
  -3   6   1       71.79       70.04      1.64 o
  -2   6   1        5.89        6.02      0.76 o
  -1   6   1     2096.74     2281.18     54.13 o
   0   6   1     1027.67      953.89     13.76 o
   1   6   1      500.27      504.76      6.54 o
   2   6   1      835.81      851.44      9.02 o
   3   6   1        4.33       13.63      0.53 o
   4   6   1       57.09       57.66      1.55 o
   5   6   1      361.65      349.28      5.23 o
   6   6   1       28.49       29.47      1.56 o
   7   6   1      118.98      115.12      3.08 o
  -7   7   1      711.17      703.23     11.49 o
  -6   7   1     1169.61     1143.56     24.16 o
  -5   7   1      196.17      188.77      3.55 o
  -4   7   1        6.95        7.08      0.56 o
  -3   7   1      588.35      547.53      7.99 o
  -2   7   1     1182.10     1241.21     16.59 o
  -1   7   1      683.04      628.95      9.30 o
   0   7   1      197.40      208.56      4.83 o
   1   7   1      305.39      293.90      4.00 o
   2   7   1     2144.66     2139.95     24.33 o
   3   7   1      100.36      112.08      1.87 o
   4   7   1       40.44       46.97      1.13 o
   5   7   1       78.00       87.70      1.81 o
   6   7   1        0.33        0.06      0.72 o
   7   7   1      147.57      146.56      4.18 o
  -7   8   1      136.42      141.79      3.43 o
  -6   8   1       78.65       78.32      1.85 o
  -5   8   1       24.04       29.29      1.87 o
  -4   8   1        0.67        0.13      0.41 o
  -3   8   1        8.31       11.96      0.97 o
  -2   8   1      230.89      241.16      5.28 o
  -1   8   1      353.29      381.89      5.88 o
   0   8   1      377.90      366.22      9.53 o
   1   8   1     1058.85     1067.73     15.95 o
   2   8   1      197.77      203.24      3.28 o
   3   8   1       63.36       70.40      2.26 o
   4   8   1      226.58      221.20      3.51 o
   5   8   1      625.07      623.30     10.59 o
   6   8   1        0.12        1.33      0.80 o
   7   8   1       50.51       46.19      2.06 o
  -7   9   1      104.03      113.49      3.04 o
  -6   9   1       15.06       19.16      1.78 o
  -5   9   1       73.28       72.89      2.88 o
  -4   9   1      181.24      170.75      4.49 o
  -3   9   1       29.44       34.73      1.26 o
  -2   9   1        4.61        3.18      0.25 o
  -1   9   1      175.55      184.45      3.19 o
   0   9   1        7.28        9.97      0.63 o
   1   9   1        0.73        0.45      0.29 o
   2   9   1       19.01       34.96      0.77 o
   3   9   1      530.05      498.69      7.12 o
   4   9   1      237.02      247.85      3.92 o
   5   9   1      250.02      257.71      5.10 o
   6   9   1      206.57      194.86      4.30 o
   7   9   1      110.18      108.67      3.11 o
  -7  10   1        1.66        2.96      0.98 o
  -6  10   1      439.66      437.64      7.66 o
  -5  10   1       34.48       40.14      2.94 o
  -4  10   1       31.17       30.22      1.07 o
  -3  10   1      384.42      402.60      5.70 o
  -2  10   1      253.40      233.13      2.61 o
  -1  10   1       33.21       47.15      1.09 o
   0  10   1       21.15       36.47      1.14 o
   1  10   1       25.38       25.57      0.95 o
   2  10   1      103.18      120.48      2.03 o
   3  10   1      256.19      258.48      4.05 o
   4  10   1        0.00        0.58      0.88 o
   5  10   1       59.05       64.60      2.14 o
   6  10   1       41.06       51.04      3.14 o
  -6  11   1      634.67      637.80     10.65 o
  -5  11   1      119.03      109.81      2.28 o
  -4  11   1      135.76      133.90      2.50 o
  -3  11   1      347.81      363.29      5.33 o
  -2  11   1     1100.22     1092.24     12.48 o
  -1  11   1      409.64      401.23      5.93 o
   0  11   1      173.71      160.23      2.64 o
   1  11   1     1366.37     1334.35     15.77 o
   2  11   1      779.69      818.14      9.89 o
   3  11   1      142.73      151.52      5.00 o
   4  11   1      217.91      234.01      4.71 o
   5  11   1       55.81       52.16      2.00 o
   6  11   1      623.69      604.57     10.65 o
  -6  12   1      107.52      117.54      3.17 o
  -5  12   1       73.59       81.34      2.39 o
  -4  12   1      218.80      210.13      4.57 o
  -3  12   1        3.96        1.01      0.54 o
  -2  12   1        4.19        7.81      0.45 o
  -1  12   1      145.15      157.80      2.60 o
   0  12   1      432.50      428.94      7.89 o
   1  12   1      743.19      763.36      9.32 o
   2  12   1       39.04       32.43      0.87 o
   3  12   1        1.04        0.93      0.69 o
   4  12   1      340.28      329.37      7.23 o
   5  12   1       29.50       32.20      1.88 o
   6  12   1        6.26        7.46      1.13 o
  -6  13   1        7.84        8.46      1.16 o
  -5  13   1        0.00        0.10      0.79 o
  -4  13   1      191.04      192.59      4.97 o
  -3  13   1        2.85        4.22      0.67 o
  -2  13   1      781.59      786.44     10.80 o
  -1  13   1       47.97       50.95      1.67 o
   0  13   1       69.90       72.09      2.15 o
   1  13   1      408.60      411.60      5.36 o
   2  13   1       74.93       92.47      1.64 o
   3  13   1       27.63       25.98      1.16 o
   4  13   1       31.51       29.20      1.60 o
   5  13   1        7.64        8.42      1.10 o
  -5  14   1        1.52        1.68      0.89 o
  -4  14   1       15.10       16.67      1.01 o
  -3  14   1       12.90        9.07      0.81 o
  -2  14   1        5.83        7.66      0.77 o
  -1  14   1      537.67      520.61      7.68 o
   0  14   1       94.90       99.29      2.15 o
   1  14   1       84.48       80.58      2.63 o
   2  14   1      112.17       99.61      2.25 o
   3  14   1        5.04        5.27      0.81 o
   4  14   1        7.86        8.14      1.43 o
   5  14   1        4.47        5.32      1.05 o
  -5  15   1      148.89      157.62      3.75 o
  -4  15   1      264.40      260.52      7.94 o
  -3  15   1      375.31      381.81      5.83 o
  -2  15   1     1744.61     1674.12     33.73 o
  -1  15   1       36.14       37.23      1.43 o
   0  15   1       34.41       34.84      1.09 o
   1  15   1      199.34      195.41      2.89 o
   2  15   1      465.37      442.15      6.91 o
   3  15   1       38.74       36.85      3.44 o
   4  15   1        0.11        0.09      0.85 o
  -4  16   1      216.82      222.61      5.83 o
  -3  16   1      109.77      104.63      2.96 o
  -2  16   1      315.97      321.79      5.24 o
  -1  16   1      119.04      107.30      2.84 o
   0  16   1      497.16      468.01      6.81 o
   1  16   1        3.92        4.94      1.44 o
   2  16   1        0.86        0.20      0.63 o
   3  16   1       25.30       30.98      1.67 o
   4  16   1        8.76        8.74      1.18 o
  -3  17   1      107.55      111.44      5.05 o
  -2  17   1       30.59       37.58      1.52 o
  -1  17   1        0.02        1.72      0.81 o
   0  17   1        0.84        2.33      0.71 o
   1  17   1       55.09       51.50      1.67 o
   2  17   1      117.89      113.35      2.98 o
   3  17   1       16.68       18.08      1.58 o
  -2  18   1       67.48       71.23      3.44 o
  -1  18   1        0.04        0.08      0.73 o
   0  18   1      236.67      236.72      4.56 o
   1  18   1       55.05       46.24      1.67 o
   2  18   1       50.48       49.07      2.41 o
  -8   0   2       35.32       36.16      2.05 o
  -7   0   2      122.13      129.00      3.63 o
  -6   0   2        4.41        2.97      0.80 o
  -5   0   2      914.85      850.19     16.32 o
  -4   0   2     2220.20     2287.26     44.67 o
  -3   0   2     1861.08     1976.79     39.90 o
  -2   0   2        0.31       -0.09      0.26 o
  -1   0   2     2249.69     2059.79     28.48 o
   0   0   2     8086.69     7351.01     89.14 o
   1   0   2     3220.66     2858.57     36.87 o
   2   0   2      723.70      657.30     15.62 o
   3   0   2        5.04        1.58      0.65 o
   4   0   2       62.21       49.34      2.84 o
   5   0   2        0.16       -0.53      0.53 o
   6   0   2      146.25      143.59      3.98 o
   7   0   2      295.93      281.67      6.97 o
   8   0   2       13.69       16.49      2.36 o
  -8   1   2       79.44       75.78      1.99 o
  -7   1   2      388.32      392.39      6.17 o
  -6   1   2       16.11       18.12      0.91 o
  -5   1   2      565.10      494.33      7.02 o
  -4   1   2       76.09       96.80      1.74 o
  -3   1   2       77.68      100.12      1.67 o
  -2   1   2       84.90       64.38      0.97 o
  -1   1   2     4905.80     4583.64     49.44 o
   0   1   2      533.81      539.94      4.93 o
   1   1   2     1892.28     1847.88     18.40 o
   2   1   2      373.55      389.00      4.56 o
   3   1   2      105.17      101.23      1.70 o
   4   1   2       19.72       14.97      0.66 o
   5   1   2       96.76       96.37      2.01 o
   7   1   2       50.52       43.03      1.81 o
  -8   2   2      134.14      127.56      2.63 o
  -7   2   2      160.48      155.43      2.94 o
  -6   2   2      106.04      118.52      2.29 o
  -5   2   2      645.09      733.94     10.09 o
  -3   2   2       49.24       49.31      0.99 o
  -2   2   2      969.55      968.98     12.58 o
  -1   2   2     4286.17     4009.90     52.51 o
   0   2   2       75.85       55.93      0.90 o
   1   2   2      299.03      270.09      3.10 o
   2   2   2       25.63       37.18      1.72 o
   3   2   2        0.70        0.55      0.26 o
   4   2   2       62.84       59.34      1.23 o
   5   2   2      146.26      150.85      2.68 o
   6   2   2       36.52       36.45      1.22 o
  -8   3   2       53.30       50.84      1.99 o
  -7   3   2       25.57       22.21      1.22 o
  -6   3   2      226.62      227.67      4.23 o
  -5   3   2       34.86       33.22      1.19 o
  -4   3   2       53.79       41.59      1.68 o
  -3   3   2       18.44        5.25      0.31 o
  -2   3   2       21.90       18.71      0.69 o
  -1   3   2        6.13        3.70      0.17 o
   0   3   2      217.26      230.72      2.90 o
   1   3   2      891.38      915.52     11.14 o
   2   3   2       81.39       86.38      2.27 o
   3   3   2       12.90        7.47      0.41 o
   4   3   2       62.37       55.11      1.82 o
   5   3   2      521.62      520.83      7.61 o
   7   3   2        0.37        0.89      0.77 o
  -8   4   2      684.14      618.08      8.92 o
  -7   4   2       70.96       68.15      2.14 o
  -6   4   2      293.62      275.10      4.29 o
  -5   4   2      190.10      190.00      3.05 o
  -4   4   2     3633.21     3649.05     40.58 o
  -3   4   2     1956.10     1966.55     23.77 o
  -2   4   2       92.19       76.75      1.15 o
  -1   4   2       59.31       48.78      0.86 o
   0   4   2      604.94      579.15      7.93 o
   1   4   2       18.17       11.25      0.40 o
   2   4   2      111.38      116.48      1.97 o
   3   4   2      406.33      410.29      6.26 o
   4   4   2      310.70      361.34      7.49 o
   5   4   2      223.53      220.84      3.52 o
   6   4   2        1.19       -0.36      1.85 o
   7   4   2       22.74       25.14      1.53 o
  -8   5   2      122.55      104.86      3.30 o
  -7   5   2        0.18        0.05      0.58 o
  -6   5   2       62.21       62.28      1.26 o
  -5   5   2       63.94       79.06      1.68 o
  -4   5   2        0.00        1.66      0.28 o
  -3   5   2      265.31      253.04      3.62 o
  -2   5   2      330.82      419.87      6.25 o
  -1   5   2      808.28      786.11      9.47 o
   0   5   2     1508.41     1407.54     28.86 o
   1   5   2       38.89       35.66      0.59 o
   2   5   2      232.38      294.11      4.41 o
   3   5   2     1105.69     1195.06     18.03 o
   4   5   2      443.08      428.68      8.89 o
   5   5   2       27.81       33.09      0.94 o
   7   5   2       95.54       99.59      2.83 o
  -8   6   2        1.10       -0.22      0.89 o
  -7   6   2       18.73       19.51      1.07 o
  -6   6   2      223.61      222.17      4.74 o
  -5   6   2      504.18      523.61      6.25 o
  -4   6   2      653.82      668.30      9.08 o
  -3   6   2      113.81       86.98      1.59 o
  -2   6   2      609.21      747.40      8.26 o
  -1   6   2       11.01        8.99      0.43 o
   0   6   2     2480.55     2572.81     47.03 o
   1   6   2      292.73      337.47      4.03 o
   2   6   2      265.22      324.58      5.78 o
   3   6   2      311.28      305.92      5.09 o
   4   6   2       45.02       47.28      1.45 o
   5   6   2       26.23       27.38      1.81 o
   6   6   2        9.67       13.04      1.16 o
   7   6   2        7.97        8.18      1.87 o
  -7   7   2        0.19        0.27      0.74 o
  -6   7   2        0.34        0.35      0.70 o
  -5   7   2       44.59       40.88      1.22 o
  -4   7   2       51.65       57.75      1.71 o
  -3   7   2        0.02        0.76      0.35 o
  -2   7   2       78.00       79.30      1.17 o
  -1   7   2       12.76       13.82      0.75 o
   0   7   2       37.99       54.90      1.07 o
   1   7   2        1.41        6.89      0.40 o
   2   7   2       92.81       87.18      1.27 o
   3   7   2      212.84      254.90      5.32 o
   4   7   2       56.89       53.13      1.56 o
   5   7   2       97.57       57.07      4.97 o
   6   7   2      349.10      330.74      7.62 o
   7   7   2        0.73        0.65      0.95 o
  -7   8   2       76.51       74.43      3.16 o
  -6   8   2        6.43        4.84      0.68 o
  -5   8   2       83.17       89.99      2.99 o
  -4   8   2      256.49      242.51      3.75 o
  -3   8   2        1.42        0.70      0.38 o
  -2   8   2        0.82       -0.20      0.20 o
  -1   8   2      235.49      237.47      3.36 o
   0   8   2     2625.50     2898.13     32.98 o
   1   8   2       79.16       79.69      1.29 o
   2   8   2      559.16      604.07      7.33 o
   3   8   2        4.50        4.44      0.64 o
   4   8   2       57.29       54.80      1.65 o
   5   8   2       11.68        9.77      1.04 o
   6   8   2        3.01        2.30      0.87 o
   7   8   2       53.29       51.81      2.16 o
  -7   9   2       30.33       34.76      1.74 o
  -6   9   2        5.53        6.58      0.74 o
  -5   9   2       24.95       25.42      1.05 o
  -4   9   2        0.38        0.36      1.25 o
  -3   9   2        4.18        4.08      0.55 o
  -2   9   2      166.92      181.63      2.86 o
  -1   9   2      223.45      230.14      4.70 o
   0   9   2      208.61      207.68      3.02 o
   1   9   2      492.39      546.59      6.59 o
   2   9   2      445.89      467.88      5.82 o
   3   9   2      263.30      249.16      3.72 o
   4   9   2      275.87      271.92      7.78 o
   5   9   2       12.25       15.44      1.22 o
   6   9   2        3.56        2.51      0.94 o
  -7  10   2       74.46       70.45      3.39 o
  -6  10   2        2.17        1.35      0.65 o
  -5  10   2       35.06       36.37      1.98 o
  -4  10   2      151.98      153.34      3.02 o
  -3  10   2      150.21      156.43      2.66 o
  -2  10   2       13.43       23.02      1.12 o
  -1  10   2      192.95      194.52      2.93 o
   0  10   2      339.38      346.79      4.42 o
   1  10   2        6.19        5.15      0.49 o
   2  10   2     1128.53     1133.14     13.43 o
   3  10   2        1.13        2.12      0.53 o
   4  10   2      370.44      371.11      7.86 o
   5  10   2      333.21      323.53      6.20 o
   6  10   2       23.75       24.98      1.62 o
  -6  11   2       46.34       40.74      1.78 o
  -5  11   2      211.34      216.68      3.65 o
  -4  11   2        2.54        2.16      0.69 o
  -3  11   2       24.01       23.39      1.76 o
  -2  11   2       96.23       99.33      1.81 o
  -1  11   2      224.14      248.41      4.23 o
   0  11   2        0.04        0.25      0.33 o
   1  11   2       79.35       71.18      1.33 o
   2  11   2      574.83      564.17      7.00 o
   3  11   2        5.85        9.03      0.49 o
   4  11   2       23.60       20.90      1.36 o
   5  11   2       34.28       30.13      1.67 o
   6  11   2       52.17       51.15      2.14 o
  -6  12   2       26.53       25.69      1.55 o
  -5  12   2       27.56       29.01      1.24 o
  -4  12   2       63.07       64.99      1.66 o
  -3  12   2       43.99       45.41      1.46 o
  -2  12   2      110.56      104.78      1.93 o
  -1  12   2      676.69      667.58     10.16 o
   0  12   2      100.94      102.76      1.76 o
   1  12   2      287.58      294.71      4.77 o
   2  12   2        7.86        5.48      0.48 o
   3  12   2      497.12      479.33      7.24 o
   4  12   2       92.16       87.20      2.64 o
   5  12   2      111.35      112.89      3.11 o
   6  12   2       65.30       65.63      2.67 o
  -6  13   2        2.43        2.61      0.95 o
  -5  13   2       85.79       82.84      2.03 o
  -4  13   2       43.59       34.98      1.30 o
  -3  13   2      667.15      658.53      9.15 o
  -2  13   2       21.80       21.67      1.01 o
  -1  13   2      257.73      250.90      5.91 o
   0  13   2      437.55      439.85      5.61 o
   1  13   2       87.94       80.11      1.67 o
   2  13   2      100.31       95.33      1.70 o
   3  13   2       22.63       23.80      1.42 o
   4  13   2        0.03       -0.74      0.74 o
   5  13   2       30.53       29.66      1.75 o
  -5  14   2      141.51      145.16      3.45 o
  -4  14   2      451.41      458.49      9.67 o
  -3  14   2      146.66      149.31      3.56 o
  -2  14   2       45.16       48.46      1.46 o
  -1  14   2       29.30       29.43      1.47 o
   0  14   2       40.33       44.95      1.20 o
   1  14   2       10.03       10.24      0.67 o
   2  14   2       26.70       25.16      1.17 o
   3  14   2       52.07       52.12      1.99 o
   4  14   2       63.73       54.03      2.16 o
   5  14   2        0.83       -0.84      0.90 o
  -5  15   2      188.73      195.97      4.76 o
  -4  15   2      149.23      154.68      2.99 o
  -3  15   2       70.20       81.67      2.24 o
  -2  15   2      273.95      249.69      4.10 o
  -1  15   2        3.90        5.00      0.60 o
   0  15   2      140.13      140.08      2.59 o
   1  15   2       12.55       12.16      0.73 o
   2  15   2       26.08       29.02      1.35 o
   3  15   2        7.28        4.93      1.57 o
   4  15   2      119.83      143.49      3.65 o
  -4  16   2        6.61        8.96      0.92 o
  -3  16   2       30.68       32.88      1.37 o
  -2  16   2       27.97       24.83      1.44 o
  -1  16   2       41.20       42.47      1.32 o
   0  16   2       17.70       17.21      0.88 o
   1  16   2        0.25       -0.58      0.58 o
   2  16   2       47.76       41.65      2.35 o
   3  16   2       66.33       72.16      2.45 o
  -3  17   2       13.11       12.84      1.01 o
  -2  17   2       11.34       11.04      1.22 o
  -1  17   2        2.10        2.69      0.69 o
   0  17   2       13.48       14.08      0.92 o
   1  17   2       15.40       17.61      1.13 o
   2  17   2       35.43       42.40      1.98 o
   3  17   2      146.10      159.38      3.96 o
  -2  18   2       94.44       98.93      2.83 o
  -1  18   2       11.70       14.79      0.97 o
   0  18   2       21.47       21.98      1.55 o
   1  18   2        1.16        1.44      0.77 o
  -8   1   3      167.21      158.92      3.24 o
  -7   1   3      150.32      141.92      2.72 o
  -6   1   3        6.20        5.99      0.65 o
  -5   1   3       31.70       36.32      1.11 o
  -4   1   3       60.62       49.02      0.98 o
  -3   1   3        0.10        0.30      0.25 o
  -2   1   3      205.06      205.13      2.36 o
  -1   1   3      737.20      688.71      6.93 o
   0   1   3      543.17      494.36      4.97 o
   1   1   3        2.67        4.11      0.25 o
   2   1   3       81.16       90.90      1.44 o
   3   1   3        0.88        1.82      0.31 o
   4   1   3        2.66        2.78      0.39 o
   5   1   3      287.09      289.41      4.28 o
   6   1   3        0.00       -0.85      0.85 o
  -8   2   3      124.22      124.76      2.60 o
  -7   2   3       43.25       38.49      1.71 o
  -6   2   3       83.10       80.29      2.18 o
  -5   2   3       49.78       51.59      1.42 o
  -4   2   3      170.51      145.47      2.10 o
  -3   2   3       40.09       44.87      0.95 o
  -2   2   3       22.67       26.23      0.46 o
  -1   2   3      120.74      124.38      1.59 o
   0   2   3      181.01      161.18      1.71 o
   1   2   3     1045.74     1035.55     10.83 o
   2   2   3       73.65       94.77      1.20 o
   3   2   3      144.44      179.69      3.96 o
   4   2   3       13.78        9.55      0.62 o
   5   2   3       15.04       20.19      1.02 o
   6   2   3      210.38      198.33      4.12 o
   7   2   3       51.84       54.82      3.47 o
  -8   3   3        3.95        2.30      0.75 o
  -7   3   3        0.28        0.47      0.79 o
  -6   3   3      556.70      583.97      9.10 o
  -5   3   3        3.06        5.23      0.68 o
  -4   3   3       49.48       46.11      1.29 o
  -3   3   3      283.37      333.41      3.96 o
  -2   3   3      721.70      633.79      6.19 o
  -1   3   3      234.30      217.44      2.62 o
   0   3   3      128.50      133.17      1.67 o
   1   3   3       72.65       60.37      1.17 o
   2   3   3      132.43      143.99      2.42 o
   3   3   3      796.28      822.41     13.13 o
   4   3   3      274.67      279.60      4.57 o
   5   3   3       30.12       25.73      1.83 o
   6   3   3        2.05        2.06      1.22 o
  -8   4   3        0.49        2.30      0.96 o
  -7   4   3        1.29        0.54      0.59 o
  -6   4   3      351.30      354.67      4.48 o
  -5   4   3        0.06        0.00      0.32 o
  -4   4   3      284.43      314.27      3.95 o
  -3   4   3       51.39       52.93      0.90 o
  -2   4   3       11.81        8.46      0.29 o
  -1   4   3      197.56      199.25      2.05 o
   0   4   3        8.48       13.98      0.50 o
   1   4   3     1698.75     1760.45     19.84 o
   2   4   3     1117.31     1040.81     22.41 o
   3   4   3      596.37      583.95      8.79 o
   4   4   3      104.54       87.74      1.98 o
   5   4   3       77.07       77.01      2.04 o
   6   4   3      222.99      232.26      4.73 o
   7   4   3       57.93       53.91      3.55 o
  -8   5   3        4.60        3.95      0.81 o
  -7   5   3        3.84        3.05      0.66 o
  -6   5   3       48.05       45.28      1.07 o
  -5   5   3        0.14        1.94      0.36 o
  -4   5   3      367.05      420.83      5.01 o
  -3   5   3      278.47      275.71      3.36 o
  -2   5   3      239.65      233.43      2.63 o
  -1   5   3       21.24       34.51      0.71 o
   0   5   3       83.62       57.75      0.94 o
   1   5   3     2669.42     2727.47     28.06 o
   2   5   3       70.83      107.63      2.80 o
   3   5   3        8.60        8.15      0.69 o
   4   5   3       88.37       89.70      2.89 o
   5   5   3      354.91      348.74      6.04 o
   6   5   3        2.90        3.39      1.78 o
   7   5   3       94.55       88.39      2.70 o
  -8   6   3        9.84       10.07      1.17 o
  -7   6   3        3.02        1.96      0.80 o
  -6   6   3        0.98        0.62      0.54 o
  -5   6   3        0.08        0.31      0.30 o
  -4   6   3      306.62      330.82      4.04 o
  -3   6   3       61.38       82.83      1.58 o
  -2   6   3      311.27      357.33      5.09 o
  -1   6   3      686.83      781.72      9.17 o
   0   6   3     1990.99     2039.43     22.65 o
   1   6   3      267.73      294.14      3.56 o
   2   6   3      165.18      157.85      2.36 o
   3   6   3        1.12        0.03      0.33 o
   4   6   3       49.78       64.91      1.77 o
   5   6   3      265.16      250.26      4.63 o
   6   6   3      153.36      156.09      3.62 o
   7   6   3      155.74      162.29      3.94 o
  -7   7   3      109.78      116.11      2.46 o
  -6   7   3      154.55      147.77      2.73 o
  -5   7   3       36.16       31.76      1.09 o
  -4   7   3       21.49       21.95      0.96 o
  -3   7   3      498.68      527.79      6.66 o
  -2   7   3     2722.36     3045.86     37.26 o
  -1   7   3     2130.73     2329.86     32.67 o
   0   7   3      795.65      907.05     10.30 o
   1   7   3       84.02       93.55      1.41 o
   2   7   3      321.70      370.33      4.94 o
   3   7   3      129.49      139.85      2.74 o
   4   7   3       37.05       34.25      1.34 o
   5   7   3        0.05       -0.66      0.66 o
   6   7   3       43.40       42.84      1.84 o
   7   7   3        2.63        0.40      1.16 o
  -7   8   3       17.59       18.11      1.07 o
  -6   8   3       15.68       15.19      0.93 o
  -5   8   3       12.44        9.33      0.73 o
  -4   8   3       26.02       24.77      0.94 o
  -3   8   3      253.52      269.43      3.98 o
  -2   8   3      306.60      257.98      5.09 o
  -1   8   3       18.94       37.45      0.94 o
   0   8   3      575.68      637.64      7.45 o
   1   8   3      159.53      182.33      2.43 o
   2   8   3        4.54        3.08      0.27 o
   3   8   3      237.13      230.10      3.52 o
   4   8   3      289.73      291.93      5.15 o
   5   8   3       75.66       74.63      2.29 o
   6   8   3      123.05      129.30      3.31 o
  -7   9   3        4.33        4.86      0.80 o
  -6   9   3        5.22        7.01      0.75 o
  -5   9   3        0.07       -0.18      0.51 o
  -4   9   3      265.54      263.69      4.03 o
  -3   9   3      154.41      163.91      2.98 o
  -2   9   3       83.85       94.07      1.67 o
  -1   9   3      287.21      289.19      3.68 o
   0   9   3      629.22      661.81      7.68 o
   1   9   3       28.93       40.04      0.88 o
   2   9   3      197.19      211.48      3.35 o
   3   9   3       86.83       78.69      1.61 o
   4   9   3      466.03      467.79      7.74 o
   5   9   3       26.65       29.03      1.66 o
   6   9   3        0.38       -0.69      1.29 o
  -7  10   3       99.09       90.96      2.62 o
  -6  10   3       66.08       63.11      1.73 o
  -5  10   3      224.00      219.19      3.64 o
  -4  10   3      696.09      678.88      9.60 o
  -3  10   3       14.15       19.27      0.86 o
  -2  10   3       20.84       10.98      0.65 o
  -1  10   3      150.11      154.77      2.30 o
   0  10   3       17.47       23.08      1.12 o
   1  10   3       15.81       10.39      0.89 o
   2  10   3       98.42       90.42      1.52 o
   3  10   3      241.10      254.33      3.90 o
   4  10   3      111.87      112.77      2.88 o
   5  10   3       57.10       57.92      2.11 o
   6  10   3        0.29        0.63      0.91 o
  -6  11   3       53.58       54.96      1.68 o
  -5  11   3        0.88        0.34      0.60 o
  -4  11   3        0.03        0.19      0.52 o
  -3  11   3       80.72       71.94      1.63 o
  -2  11   3       30.98       25.86      0.99 o
  -1  11   3       75.76       64.19      1.30 o
   0  11   3       31.71       26.85      0.85 o
   1  11   3      144.23      153.38      2.30 o
   2  11   3        0.60        0.43      0.44 o
   3  11   3      436.45      432.00      6.16 o
   4  11   3      104.35      114.55      3.84 o
   5  11   3       85.37       92.50      2.73 o
   6  11   3       85.17       89.88      3.39 o
  -6  12   3      259.43      258.35      7.54 o
  -5  12   3       43.85       40.20      2.66 o
  -4  12   3       73.27       79.33      1.97 o
  -3  12   3       19.58       22.28      1.01 o
  -2  12   3      218.36      196.89      3.36 o
  -1  12   3        0.22        0.06      0.38 o
   0  12   3       68.34       75.84      1.55 o
   1  12   3       22.83       25.69      0.88 o
   2  12   3      137.77      135.74      2.15 o
   3  12   3        6.01        6.96      0.95 o
   4  12   3       89.12       89.68      2.66 o
   5  12   3        8.89        8.12      1.14 o
  -6  13   3        0.17        1.14      1.28 o
  -5  13   3       65.49       57.02      1.68 o
  -4  13   3       29.56       26.96      1.20 o
  -3  13   3      114.07      122.35      2.39 o
  -2  13   3       62.72       64.34      1.43 o
  -1  13   3       48.74       44.16      1.18 o
   0  13   3       40.56       42.05      1.13 o
   1  13   3      157.71      147.92      3.60 o
   2  13   3        1.05        1.22      0.54 o
   3  13   3       20.10       20.60      1.38 o
   4  13   3        1.28        1.00      1.08 o
   5  13   3        2.01        0.87      0.93 o
  -5  14   3      185.30      197.85      3.55 o
  -4  14   3      152.75      141.67      2.76 o
  -3  14   3        0.00       -0.07      0.58 o
  -2  14   3      335.17      343.94      5.35 o
  -1  14   3      124.94      118.06      2.34 o
   0  14   3       10.07        9.13      0.68 o
   1  14   3       38.95       40.64      1.31 o
   2  14   3      352.57      353.41      6.64 o
   3  14   3       71.00       66.28      2.44 o
   4  14   3        0.38        1.19      1.70 o
  -5  15   3       78.26       94.57      2.76 o
  -4  15   3       88.57       85.09      2.08 o
  -3  15   3        8.61        6.45      0.77 o
  -2  15   3      207.29      193.75      3.60 o
  -1  15   3       61.42       68.00      2.34 o
   0  15   3        1.75        2.57      0.52 o
   1  15   3       82.47       84.05      1.84 o
   2  15   3        0.75        1.02      0.84 o
   3  15   3        6.31        9.31      1.15 o
   4  15   3       43.10       52.10      4.08 o
  -4  16   3       97.75      105.52      2.42 o
  -3  16   3        3.16        3.18      0.78 o
  -2  16   3       12.21        9.95      0.79 o
  -1  16   3        1.99        1.70      0.56 o
   0  16   3        8.10       10.62      0.76 o
   1  16   3      307.94      281.57      8.22 o
   2  16   3       15.76       11.32      1.20 o
   3  16   3       13.62        9.04      1.48 o
  -3  17   3       13.97        9.96      1.13 o
  -2  17   3        0.23       -0.20      0.58 o
  -1  17   3        6.69        5.66      0.71 o
   0  17   3      156.15      146.99      2.80 o
   1  17   3       12.33       11.86      0.99 o
   2  17   3       39.03       44.39      2.06 o
  -1  18   3       27.79       29.10      1.23 o
   0  18   3        0.43        1.18      0.76 o
   1  18   3       71.72       92.72      3.59 o
  -8   0   4       44.68       44.86      1.86 o
  -7   0   4       35.73       42.27      1.56 o
  -6   0   4      274.25      252.65      4.59 o
  -5   0   4       37.53       33.64      1.31 o
  -4   0   4      128.98      138.44      2.63 o
  -3   0   4     1094.15     1031.61     15.69 o
  -2   0   4      238.56      252.23      4.11 o
  -1   0   4      149.42      136.10      2.19 o
   0   0   4     2081.82     2036.76     28.27 o
   1   0   4      361.08      422.81      6.20 o
   2   0   4      126.61      117.12      2.68 o
   3   0   4        1.00        5.00      0.59 o
   4   0   4       66.39       57.60      1.76 o
   5   0   4      216.37      217.01      7.06 o
   6   0   4       20.45       27.21      6.95 o
   7   0   4      305.29      294.56      9.46 o
  -8   1   4       22.00       18.17      0.89 o
  -7   1   4       19.77       20.25      0.83 o
  -6   1   4       10.53       14.10      0.65 o
  -5   1   4      374.13      322.97      3.88 o
  -4   1   4      178.62      228.33      2.81 o
  -3   1   4      197.75      180.53      2.23 o
  -2   1   4      461.59      445.25      4.43 o
  -1   1   4     2039.02     2064.72     21.37 o
   0   1   4       86.93      101.56      1.24 o
   1   1   4      976.56      993.23      9.93 o
   2   1   4        1.12        0.76      0.25 o
   3   1   4      387.13      445.51      5.96 o
   4   1   4      642.88      615.01      9.17 o
   5   1   4       94.78      102.31      2.18 o
   6   1   4       29.58       24.99      2.80 o
   7   1   4       44.65       41.11      5.84 o
  -8   2   4       75.49       77.99      5.78 o
  -7   2   4       12.17       11.25      0.76 o
  -6   2   4      103.87      113.01      2.01 o
  -5   2   4      247.77      264.38      3.28 o
  -4   2   4      224.56      223.63      2.96 o
  -3   2   4      143.76      118.20      2.02 o
  -2   2   4       61.89       61.14      1.03 o
  -1   2   4      149.56      151.98      1.95 o
   0   2   4      425.30      481.39      4.93 o
   1   2   4       37.32       24.93      0.54 o
   2   2   4       81.05      107.12      1.50 o
   3   2   4      843.81      945.88     12.16 o
   4   2   4       74.40       76.90      1.51 o
   5   2   4      233.18      248.20      4.37 o
   6   2   4       18.77       19.09      2.77 o
   7   2   4       24.13       22.65      7.57 o
  -8   3   4      156.29      153.68      3.01 o
  -7   3   4      126.73      131.55      2.18 o
  -6   3   4      144.31      159.48      2.69 o
  -5   3   4       11.41        7.14      0.51 o
  -4   3   4      132.22      162.83      2.29 o
  -3   3   4       26.13       29.81      0.83 o
  -2   3   4       25.57       32.04      0.73 o
  -1   3   4      639.18      684.59      7.70 o
   0   3   4     1076.42     1073.29     11.06 o
   1   3   4       66.41       73.52      1.10 o
   2   3   4      484.79      537.43      6.13 o
   3   3   4      787.73      782.31     13.91 o
   4   3   4      464.90      485.54      9.13 o
   5   3   4      308.52      350.13      7.86 o
   6   3   4       52.78       51.88      1.97 o
   7   3   4       70.55       62.29      3.87 o
  -8   4   4        3.32        3.50      0.76 o
  -7   4   4       67.90       65.62      1.74 o
  -6   4   4      191.26      208.27      2.91 o
  -5   4   4       13.43       14.62      0.62 o
  -4   4   4        0.14        1.70      0.53 o
  -3   4   4      230.39      199.61      2.36 o
  -2   4   4      477.27      491.19      5.84 o
  -1   4   4      788.54      789.83      8.86 o
   0   4   4       42.82       61.82      0.93 o
   1   4   4      451.59      526.79      6.00 o
   2   4   4      352.46      319.50      5.26 o
   3   4   4      461.51      499.69      9.66 o
   4   4   4        1.20        0.45      0.51 o
   5   4   4       22.83       21.48      1.14 o
   6   4   4       41.17       41.91      1.69 o
   7   4   4       86.33       96.98      2.87 o
  -8   5   4      202.36      198.27      3.61 o
  -7   5   4        2.25        1.83      0.66 o
  -6   5   4       36.90       34.29      0.96 o
  -5   5   4        7.39        7.38      0.49 o
  -4   5   4       27.05       18.79      0.84 o
  -3   5   4      174.67      197.15      2.34 o
  -2   5   4      846.45      830.98      8.11 o
  -1   5   4       47.76       40.61      0.62 o
   0   5   4      363.92      423.07      4.96 o
   1   5   4       49.07       52.93      0.93 o
   2   5   4      251.97      222.91      4.65 o
   3   5   4        1.03        1.14      0.44 o
   4   5   4        4.74        7.21      0.74 o
   5   5   4      225.68      234.53      4.41 o
   6   5   4       12.80       12.60      1.82 o
   7   5   4      375.88      368.14      7.09 o
  -8   6   4       13.18       14.83      1.07 o
  -7   6   4        9.32        9.05      0.84 o
  -6   6   4        0.01        0.10      0.95 o
  -5   6   4      399.66      444.31      5.39 o
  -4   6   4      633.13      624.09      7.31 o
  -3   6   4       27.47       22.03      0.56 o
  -2   6   4       29.89       29.90      0.87 o
  -1   6   4      100.51      124.09      1.79 o
   0   6   4      439.72      433.83      5.14 o
   1   6   4       85.76      102.66      1.52 o
   2   6   4       67.50       66.44      1.69 o
   3   6   4      204.94      196.61      4.33 o
   4   6   4       26.07       32.14      1.27 o
   5   6   4      177.31      179.85      3.67 o
   6   6   4      127.04      132.45      3.32 o
  -7   7   4       20.28       16.82      1.03 o
  -6   7   4       32.80       39.22      1.33 o
  -5   7   4       95.27       81.68      2.40 o
  -4   7   4       70.85       66.91      1.15 o
  -3   7   4       99.51       86.43      1.25 o
  -2   7   4        0.27       -0.03      0.27 o
  -1   7   4        0.01        2.47      0.32 o
   0   7   4      170.57      159.43      2.17 o
   1   7   4       46.91       39.17      0.83 o
   2   7   4        5.81       13.83      1.01 o
   3   7   4       77.41       74.19      1.53 o
   4   7   4      170.50      184.78      5.99 o
   5   7   4      162.43      159.79      3.40 o
   6   7   4       81.59       82.17      2.57 o
  -7   8   4       62.33       56.95      1.70 o
  -6   8   4      212.54      207.26      3.51 o
  -5   8   4       20.92       20.23      0.96 o
  -4   8   4        0.48        0.81      0.48 o
  -3   8   4     1409.64     1576.91     17.80 o
  -2   8   4      469.28      464.92      5.56 o
  -1   8   4      681.27      680.05      7.92 o
   0   8   4       47.86       63.33      1.76 o
   1   8   4      779.09      751.81      8.71 o
   2   8   4     1016.87     1037.30     14.53 o
   3   8   4      597.85      564.41      8.61 o
   4   8   4       97.97      103.87      2.49 o
   5   8   4       15.07       12.50      1.69 o
   6   8   4        3.45        3.40      1.55 o
  -7   9   4       21.67       22.70      1.20 o
  -6   9   4      129.17      131.23      2.58 o
  -5   9   4        6.43        8.37      0.87 o
  -4   9   4       92.26       86.75      1.78 o
  -3   9   4       52.85       52.74      1.10 o
  -2   9   4      115.79      136.00      3.27 o
  -1   9   4       12.52       26.85      1.00 o
   0   9   4        7.95        7.24      0.71 o
   1   9   4       75.49       74.49      1.30 o
   2   9   4      181.44      198.30      2.67 o
   3   9   4      528.47      471.29     12.58 o
   4   9   4      141.50      141.06      4.12 o
   5   9   4      198.05      199.44      4.34 o
   6   9   4       25.96       27.95      1.73 o
  -7  10   4        0.90       -0.63      0.82 o
  -6  10   4       27.92       29.70      1.27 o
  -5  10   4      223.70      229.28      3.77 o
  -4  10   4      121.48      106.61      2.20 o
  -3  10   4      277.44      295.99      3.84 o
  -2  10   4      108.62      113.92      2.12 o
  -1  10   4       43.57       61.35      1.43 o
   0  10   4        1.00        1.10      0.36 o
   1  10   4        1.62        2.88      0.40 o
   2  10   4       75.06       81.73      1.89 o
   3  10   4      154.76      158.60      3.08 o
   4  10   4       49.27       44.91      1.82 o
   5  10   4      308.89      289.12      5.79 o
   6  10   4        0.32       -0.14      0.93 o
  -6  11   4      193.34      202.07      4.31 o
  -5  11   4        2.60        2.80      0.90 o
  -4  11   4       19.68       21.44      1.54 o
  -3  11   4      249.63      253.87      3.56 o
  -2  11   4      422.82      388.63      5.80 o
  -1  11   4      647.05      638.22      7.56 o
   0  11   4      373.03      368.83      4.74 o
   1  11   4      745.64      727.50     13.97 o
   2  11   4      258.54      259.95      3.52 o
   3  11   4      362.65      329.75      4.95 o
   4  11   4        7.80        8.85      1.08 o
   5  11   4       64.44       64.44      2.34 o
  -6  12   4        5.56        4.21      0.96 o
  -5  12   4      230.35      239.21      3.99 o
  -4  12   4        0.86        1.30      0.58 o
  -3  12   4        0.02        1.10      0.46 o
  -2  12   4        3.78        1.55      0.58 o
  -1  12   4        0.48        0.50      0.41 o
   0  12   4        6.82        6.97      0.57 o
   1  12   4       71.39       76.65      1.49 o
   2  12   4      173.80      182.15      3.03 o
   3  12   4        0.72       -0.60      0.71 o
   4  12   4       10.46        9.00      1.13 o
   5  12   4       64.91       74.59      2.71 o
  -6  13   4        7.86        5.32      1.60 o
  -5  13   4       44.50       43.54      1.96 o
  -4  13   4       43.06       44.49      1.47 o
  -3  13   4      139.35      128.62      2.24 o
  -2  13   4       77.60       84.14      1.75 o
  -1  13   4     1352.46     1309.67     15.45 o
   0  13   4     1595.12     1554.99     18.17 o
   1  13   4     1182.19     1127.12     13.37 o
   2  13   4      105.72      102.09      3.34 o
   3  13   4       20.66       14.28      1.24 o
   4  13   4       90.71       82.13      2.64 o
  -5  14   4        9.40       13.54      1.27 o
  -4  14   4       10.56        8.43      0.92 o
  -3  14   4       80.28       76.64      2.51 o
  -2  14   4        0.80        0.71      0.68 o
  -1  14   4       49.89       55.10      1.39 o
   0  14   4      168.78      154.16      2.51 o
   1  14   4        4.92        1.40      0.48 o
   2  14   4        8.48        5.74      0.97 o
   3  14   4       13.17       12.76      1.59 o
   4  14   4        4.48        4.12      1.92 o
  -4  15   4       30.31       21.82      1.42 o
  -3  15   4        3.85        6.17      0.82 o
  -2  15   4      109.33      110.73      2.17 o
  -1  15   4      334.87      312.65      4.40 o
   0  15   4        3.00        3.43      0.60 o
   1  15   4      220.01      226.39      3.35 o
   2  15   4      151.59      161.09      3.82 o
   3  15   4       57.21       66.09      3.67 o
  -4  16   4      254.27      265.92      7.29 o
  -3  16   4      222.00      266.29      4.62 o
  -2  16   4       49.43       57.25      1.58 o
  -1  16   4       82.74       79.90      1.96 o
   0  16   4       28.57       20.60      0.97 o
   1  16   4        7.40        4.19      1.61 o
   2  16   4        8.44       15.57      1.38 o
   3  16   4      421.28      483.26     18.82 o
  -3  17   4       31.33       28.06      2.08 o
  -2  17   4        0.09        0.66      0.62 o
  -1  17   4       58.86       52.91      1.77 o
   0  17   4       47.70       46.81      1.39 o
   1  17   4        5.64        8.51      1.19 o
  -8   1   5      142.14      151.10      2.42 o
  -7   1   5        0.17        0.08      0.44 o
  -6   1   5        0.45        1.32      0.42 o
  -5   1   5       10.61       12.93      0.58 o
  -4   1   5      975.05      991.73     10.75 o
  -3   1   5        1.68        0.70      0.25 o
  -2   1   5      774.22      810.87      7.92 o
  -1   1   5      876.86      973.15      8.97 o
   0   1   5      107.45      112.18      1.40 o
   1   1   5      295.61      333.91      3.58 o
   2   1   5        1.49        1.11      0.28 o
   3   1   5        1.37        0.48      0.32 o
   4   1   5        4.44        4.52      0.53 o
   5   1   5       15.55       16.03      0.96 o
   6   1   5        0.17       -0.81      0.81 o
   7   1   5        3.44        4.90      1.26 o
  -8   2   5        1.01        0.46      0.69 o
  -7   2   5      124.93      126.03      2.30 o
  -6   2   5        0.01       -0.29      0.40 o
  -5   2   5       17.52       20.25      0.70 o
  -4   2   5       22.66       31.63      0.75 o
  -3   2   5     1607.25     1672.60     17.54 o
  -2   2   5      766.36      761.60      8.87 o
  -1   2   5     1457.34     1470.83     14.74 o
   0   2   5       13.96       15.05      0.44 o
   1   2   5     2812.00     3101.48     30.38 o
   2   2   5     1185.49     1162.99     14.03 o
   3   2   5      111.55      120.80      1.97 o
   4   2   5       28.44       25.10      0.84 o
   5   2   5      119.09      115.23      2.55 o
   6   2   5      134.05      140.21     10.10 o
  -8   3   5       71.97       78.78      1.81 o
  -7   3   5      320.72      326.02      4.00 o
  -6   3   5        8.43        8.50      0.63 o
  -5   3   5       23.59       26.84      0.87 o
  -4   3   5       53.44       58.18      1.16 o
  -3   3   5      587.61      562.10      5.83 o
  -2   3   5      978.06     1094.26     13.75 o
  -1   3   5      226.34      232.01      2.90 o
   0   3   5       48.09       45.83      0.76 o
   1   3   5      289.26      325.99      3.99 o
   2   3   5        0.02       -0.12      0.30 o
   3   3   5       21.54       20.61      1.42 o
   4   3   5       30.64       33.90      1.26 o
   5   3   5        6.85        6.01      0.80 o
   6   3   5       32.30       27.44      1.38 o
  -8   4   5       11.16       13.35      0.92 o
  -7   4   5        3.17        5.52      0.66 o
  -6   4   5       26.26       24.91      0.82 o
  -5   4   5       83.09       94.24      1.46 o
  -4   4   5      173.87      175.66      2.20 o
  -3   4   5      403.29      415.88      5.11 o
  -2   4   5       13.62       15.17      0.64 o
  -1   4   5        4.13        2.17      0.31 o
   0   4   5      701.72      786.30      8.26 o
   1   4   5       63.31       60.18      1.22 o
   2   4   5      110.41       95.92      1.44 o
   3   4   5      474.02      559.69      7.87 o
   4   4   5        8.80       13.75      1.09 o
   5   4   5       20.58       18.85      1.13 o
   6   4   5        1.05        0.99      0.90 o
  -8   5   5        0.66        1.57      0.78 o
  -7   5   5      121.28      120.53      2.24 o
  -6   5   5      207.08      206.49      2.69 o
  -5   5   5      174.46      181.99      2.36 o
  -4   5   5        2.55        1.19      0.29 o
  -3   5   5        7.61        9.96      0.52 o
  -2   5   5      881.55      930.55     10.48 o
  -1   5   5     1219.21     1156.29     12.90 o
   0   5   5     1005.28     1113.32     12.90 o
   1   5   5     1272.01     1328.69     14.73 o
   2   5   5      103.25       95.15      1.71 o
   3   5   5      280.68      299.24      4.21 o
   4   5   5      166.70      162.51      3.18 o
   5   5   5      203.60      205.19      3.93 o
   6   5   5       40.46       42.03      2.65 o
  -7   6   5      223.78      228.78      4.19 o
  -6   6   5      442.09      449.64      5.89 o
  -5   6   5      118.98      124.20      1.78 o
  -4   6   5       66.29       63.12      1.08 o
  -3   6   5       88.65       85.55      1.46 o
  -2   6   5      922.13      960.25     10.85 o
  -1   6   5       83.40       82.85      1.22 o
   0   6   5       89.27       81.24      1.31 o
   1   6   5       64.10       59.05      1.23 o
   2   6   5       54.74       63.33      1.47 o
   3   6   5       60.87       59.15      1.36 o
   4   6   5      115.80      106.59      2.41 o
   5   6   5      387.91      393.59      7.58 o
   6   6   5       13.41       13.61      1.24 o
  -7   7   5       18.30       17.97      1.16 o
  -6   7   5        2.12        2.57      0.56 o
  -5   7   5      100.93      105.27      1.59 o
  -4   7   5        0.35        1.25      0.32 o
  -3   7   5       31.50       34.54      0.71 o
  -2   7   5       42.12       50.79      0.90 o
  -1   7   5      481.73      467.08      5.61 o
   0   7   5     1329.93     1327.60     14.98 o
   1   7   5     1126.51     1138.51     12.92 o
   2   7   5       45.58       44.97      1.14 o
   3   7   5        9.59       10.47      0.68 o
   4   7   5      152.93      146.16      3.04 o
   5   7   5        1.30        1.32      0.74 o
   6   7   5      429.01      425.88      7.93 o
  -7   8   5        5.58        5.71      0.89 o
  -6   8   5      278.46      273.97      3.99 o
  -5   8   5      538.95      530.99      6.74 o
  -4   8   5       31.21       27.74      0.87 o
  -3   8   5      204.78      206.33      2.88 o
  -2   8   5       43.67       45.26      1.06 o
  -1   8   5       47.44       47.51      0.99 o
   0   8   5       25.06       29.36      1.24 o
   1   8   5      131.35      124.97      1.87 o
   2   8   5      436.73      423.96      5.75 o
   3   8   5       28.25       30.41      1.22 o
   4   8   5       75.29       67.01      2.07 o
   5   8   5      510.09      512.06      9.21 o
   6   8   5       10.34       10.68      1.24 o
  -7   9   5       52.18       47.31      1.76 o
  -6   9   5       12.64       11.10      0.98 o
  -5   9   5        0.05       -0.23      0.48 o
  -4   9   5       14.80       13.31      0.69 o
  -3   9   5      310.57      290.28      3.76 o
  -2   9   5       63.38       76.44      1.52 o
  -1   9   5        1.10        1.00      0.40 o
   0   9   5        0.12        0.46      0.33 o
   1   9   5      182.27      179.96      2.53 o
   2   9   5       10.42       11.73      0.72 o
   3   9   5      209.48      201.41      3.58 o
   4   9   5      110.65      108.73      4.86 o
   5   9   5        4.68        6.27      1.26 o
  -6  10   5       93.18      103.67      2.47 o
  -5  10   5      122.01      120.32      3.34 o
  -4  10   5      608.40      607.03      7.57 o
  -3  10   5      988.48      934.21     10.82 o
  -2  10   5      649.60      644.68      8.61 o
  -1  10   5      351.64      351.01      4.47 o
   0  10   5       61.49       62.32      1.25 o
   1  10   5      375.81      373.13      4.70 o
   2  10   5      483.14      480.21      6.51 o
   3  10   5      550.99      506.89     10.63 o
   4  10   5      249.84      266.01      7.39 o
   5  10   5        2.60        0.18      1.07 o
  -6  11   5       62.09       55.87      2.52 o
  -5  11   5      104.20      107.23      2.44 o
  -4  11   5       94.66      105.35      2.35 o
  -3  11   5       29.50       29.37      1.13 o
  -2  11   5       38.82       39.20      1.29 o
  -1  11   5        0.03        0.82      0.41 o
   0  11   5      328.84      329.42      4.28 o
   1  11   5        1.51        0.37      0.40 o
   2  11   5       36.93       31.62      1.12 o
   3  11   5      205.37      164.94      2.93 o
   4  11   5      166.44      178.93      4.08 o
   5  11   5       46.97       51.40      2.23 o
  -6  12   5       39.55       40.80      2.37 o
  -5  12   5        5.19        5.52      0.82 o
  -4  12   5       19.56       15.52      1.06 o
  -3  12   5      182.57      166.31      3.12 o
  -2  12   5      107.02       97.35      1.80 o
  -1  12   5      235.75      216.83      3.08 o
   0  12   5        1.73        2.61      0.48 o
   1  12   5      400.22      334.28      6.05 o
   2  12   5       85.02       83.59      3.15 o
   3  12   5      120.82      133.10      3.31 o
   4  12   5        3.36        3.43      1.75 o
  -5  13   5        9.41       12.33      1.06 o
  -4  13   5       66.16       57.80      2.25 o
  -3  13   5        1.72        0.33      0.62 o
  -2  13   5       63.32       52.80      1.37 o
  -1  13   5      154.27      138.18      2.90 o
   0  13   5      107.69      107.03      1.95 o
   1  13   5       10.17       18.02      0.86 o
   2  13   5       16.12       17.16      0.94 o
   3  13   5       11.34       12.73      1.23 o
   4  13   5        2.25        0.16      1.14 o
  -5  14   5       11.04        7.30      1.11 o
  -4  14   5       24.66       27.58      1.40 o
  -3  14   5      266.15      266.01      4.56 o
  -2  14   5      375.69      344.44      4.89 o
  -1  14   5      206.17      210.08      3.20 o
   0  14   5        5.69        5.24      0.59 o
   1  14   5      190.92      172.56      3.04 o
   2  14   5      201.29      200.19      4.58 o
   3  14   5      164.83      158.46      3.85 o
  -4  15   5      169.19      188.15      3.67 o
  -3  15   5        3.66        2.69      0.79 o
  -2  15   5      131.10      116.97      2.58 o
  -1  15   5        3.84        0.91      0.65 o
   0  15   5       37.50       48.50      1.34 o
   1  15   5      162.56      173.76      3.10 o
   2  15   5       59.29       55.04      4.63 o
   3  15   5       61.03       62.71      2.38 o
  -3  16   5      446.05      424.44      6.69 o
  -2  16   5      162.41      170.05      3.36 o
  -1  16   5      188.92      187.74      3.41 o
   0  16   5        5.98        6.54      0.71 o
   1  16   5      296.09      289.61      5.69 o
   2  16   5      431.52      474.63     10.26 o
  -2  17   5       43.14       36.69      1.70 o
  -1  17   5        3.09        1.91      1.08 o
   0  17   5        1.54        5.83      0.74 o
  -8   0   6        2.16        1.82      0.79 o
  -7   0   6       14.64       15.72      1.19 o
  -6   0   6     1074.80     1082.53     16.91 o
  -5   0   6       56.09       63.82      1.72 o
  -4   0   6      165.65      148.21      2.88 o
  -3   0   6     1732.73     1878.86     27.48 o
  -2   0   6      245.36      248.31      4.11 o
  -1   0   6      511.64      633.99      9.19 o
   0   0   6      172.72      146.47      2.52 o
   1   0   6       43.17       63.23      1.76 o
   2   0   6        1.47        6.48      0.56 o
   3   0   6        3.29        2.63      0.56 o
   4   0   6        5.11        5.56      0.78 o
   5   0   6      144.67      144.92      4.88 o
   6   0   6        0.93       -0.08      1.34 o
  -8   1   6       23.52       25.14      1.08 o
  -7   1   6       14.38       16.84      0.85 o
  -6   1   6        0.73        1.91      0.64 o
  -5   1   6      532.78      559.27      6.87 o
  -4   1   6       81.76       79.41      1.29 o
  -3   1   6      290.27      280.25      3.30 o
  -2   1   6       94.73       82.12      1.06 o
  -1   1   6      490.87      573.68      5.91 o
   0   1   6       57.69       54.39      0.88 o
   1   1   6        5.81        7.82      0.52 o
   2   1   6      107.25      132.47      1.89 o
   3   1   6      539.29      518.80      6.51 o
   4   1   6      155.66      185.61      2.91 o
   5   1   6      129.39      124.64      2.79 o
   6   1   6        4.30        4.49      1.57 o
  -8   2   6       89.29       83.17      2.20 o
  -7   2   6       59.31       60.62      1.33 o
  -6   2   6        8.48        9.74      0.88 o
  -5   2   6      367.02      389.88      4.58 o
  -4   2   6      358.80      362.00      4.21 o
  -3   2   6        5.61        5.90      0.36 o
  -2   2   6       47.26       61.60      1.29 o
  -1   2   6      312.48      290.17      2.96 o
   0   2   6      373.74      386.96      4.13 o
   1   2   6      177.78      161.14      2.24 o
   2   2   6        2.21        3.68      0.36 o
   3   2   6       24.38       26.95      1.06 o
   4   2   6        1.58        2.12      0.61 o
   5   2   6      122.65      123.13      2.62 o
   6   2   6        4.37        4.84      1.09 o
  -8   3   6       83.71       90.81      2.49 o
  -7   3   6       65.53       64.03      1.36 o
  -6   3   6       70.91       67.37      1.46 o
  -5   3   6       22.66       17.64      0.77 o
  -4   3   6      257.43      256.38      3.44 o
  -3   3   6       82.15       94.35      1.56 o
  -2   3   6       26.65       22.26      0.68 o
  -1   3   6      669.21      731.68      9.07 o
   0   3   6       14.96       16.77      0.50 o
   1   3   6      184.01      185.07      2.21 o
   2   3   6      176.81      206.93      2.71 o
   3   3   6       17.68       12.22      0.56 o
   4   3   6        0.80        0.86      0.58 o
   5   3   6      208.43      232.46      4.28 o
   6   3   6       49.50       48.44      2.78 o
  -7   4   6       40.02       34.82      1.45 o
  -6   4   6        0.17       -0.35      0.38 o
  -5   4   6      290.75      273.24      3.31 o
  -4   4   6       17.49       11.46      0.48 o
  -3   4   6        1.16        1.51      0.44 o
  -2   4   6       85.77      105.28      1.63 o
  -1   4   6      218.28      209.92      2.76 o
   0   4   6      314.64      326.92      3.57 o
   1   4   6      500.79      523.44      6.25 o
   2   4   6      379.47      425.55      5.06 o
   3   4   6       13.94       17.16      0.82 o
   4   4   6        1.09        1.96      0.65 o
   5   4   6       99.32       97.74      2.41 o
   6   4   6       32.75       32.62      1.76 o
  -7   5   6      198.28      212.65      3.87 o
  -6   5   6       99.38       90.84      1.56 o
  -5   5   6      374.89      374.70      4.34 o
  -4   5   6      102.70       96.22      1.67 o
  -3   5   6        0.35        1.87      0.41 o
  -2   5   6       38.14       19.61      0.69 o
  -1   5   6     1032.75     1028.37     11.59 o
   0   5   6      336.12      355.86      4.33 o
   1   5   6      151.51      169.94      2.31 o
   2   5   6       94.37       98.94      1.53 o
   3   5   6      622.54      652.77      8.53 o
   4   5   6       14.23       15.49      1.03 o
   5   5   6       52.94       52.97      1.81 o
   6   5   6      136.79      132.56      3.48 o
  -7   6   6        0.63        0.89      0.72 o
  -6   6   6       37.73       41.96      1.51 o
  -5   6   6        0.00        0.38      0.42 o
  -4   6   6       98.69      115.82      1.92 o
  -3   6   6      565.41      548.86      7.33 o
  -2   6   6       24.04       16.56      0.66 o
  -1   6   6        1.40        0.18      0.33 o
   0   6   6       68.34       54.77      1.06 o
   1   6   6      444.36      464.88      5.50 o
   2   6   6      211.48      203.63      3.11 o
   3   6   6        2.82        4.28      0.58 o
   4   6   6       40.37       46.84      1.64 o
   5   6   6       51.14       52.08      1.82 o
   6   6   6      390.23      415.46      8.87 o
  -7   7   6       46.98       52.03      1.81 o
  -6   7   6       24.84       22.51      1.23 o
  -5   7   6      458.66      469.13      5.94 o
  -4   7   6      527.89      556.78      6.86 o
  -3   7   6       12.51        7.13      0.57 o
  -2   7   6      135.02      148.82      2.19 o
  -1   7   6        7.65        9.59      0.48 o
   0   7   6      308.27      302.51      3.84 o
   1   7   6        0.13       -0.15      0.31 o
   2   7   6       10.76        8.63      0.64 o
   3   7   6        1.53        2.44      0.55 o
   4   7   6       29.75       25.71      1.33 o
   5   7   6        0.14        0.22      0.72 o
  -7   8   6       25.58       22.50      1.32 o
  -6   8   6        8.68        8.92      0.94 o
  -5   8   6        2.27        1.54      0.68 o
  -4   8   6       92.81      109.87      1.89 o
  -3   8   6       33.33       33.76      0.98 o
  -2   8   6      330.20      330.06      4.85 o
  -1   8   6      499.45      513.31      6.16 o
   0   8   6       28.12       24.54      0.78 o
   1   8   6       80.47       77.07      1.39 o
   2   8   6        1.42        1.36      0.50 o
   3   8   6      592.58      637.29      8.46 o
   4   8   6     1040.41     1028.75     16.05 o
   5   8   6       36.22       34.32      2.57 o
  -7   9   6       24.33       24.43      1.73 o
  -6   9   6       80.51       80.64      2.17 o
  -5   9   6      495.47      490.34      7.37 o
  -4   9   6      593.53      593.05      8.59 o
  -3   9   6      730.95      680.26      9.28 o
  -2   9   6      185.31      200.20      2.79 o
  -1   9   6      335.67      350.65      4.44 o
   0   9   6       24.70       20.05      0.75 o
   1   9   6      156.99      152.18      2.27 o
   2   9   6       21.23       12.63      0.78 o
   3   9   6      751.78      762.72     10.03 o
   4   9   6       10.01       10.72      1.54 o
   5   9   6       12.84       14.06      1.27 o
  -6  10   6       66.40       62.78      1.96 o
  -5  10   6       13.28        8.94      0.92 o
  -4  10   6        0.32        0.98      0.63 o
  -3  10   6        0.58       -0.14      0.51 o
  -2  10   6       52.44       62.68      1.32 o
  -1  10   6      225.42      216.52      3.01 o
   0  10   6        6.86        5.71      0.52 o
   1  10   6      103.95       80.08      1.49 o
   2  10   6     1016.44      962.22     12.28 o
   3  10   6       70.03       76.66      1.76 o
   4  10   6        3.46        1.10      0.80 o
   5  10   6      435.57      419.60      8.07 o
  -6  11   6       37.89       39.40      1.68 o
  -5  11   6        6.02        6.99      0.94 o
  -4  11   6        6.19        5.11      0.78 o
  -3  11   6       91.52       71.79      1.78 o
  -2  11   6      401.47      393.12      6.44 o
  -1  11   6      225.40      229.13      3.19 o
   0  11   6      839.12      803.84      9.50 o
   1  11   6       88.73       68.75      1.40 o
   2  11   6       53.36       59.48      1.54 o
   3  11   6        2.96        6.62      0.78 o
   4  11   6       14.87       15.21      1.29 o
  -5  12   6      122.73      110.69      2.91 o
  -4  12   6      135.36      128.97      2.77 o
  -3  12   6       88.45      103.43      2.34 o
  -2  12   6      236.88      234.12      4.28 o
  -1  12   6       40.14       48.40      1.22 o
   0  12   6      562.24      509.71      6.83 o
   1  12   6      323.00      305.37      4.54 o
   2  12   6        7.77        8.65      0.91 o
   3  12   6       14.56       20.22      1.21 o
   4  12   6       39.32       37.81      1.94 o
  -5  13   6      183.92      178.42      7.65 o
  -4  13   6        2.13        1.14      0.74 o
  -3  13   6       20.84       27.07      1.32 o
  -2  13   6      391.24      360.75      6.10 o
  -1  13   6      890.98      803.37      9.63 o
   0  13   6      452.25      475.24      6.87 o
   1  13   6      449.70      450.67      9.51 o
   2  13   6      131.65      139.24      4.82 o
   3  13   6       60.10       55.37      2.22 o
  -4  14   6        7.05       10.69      1.03 o
  -3  14   6      213.39      189.90      3.63 o
  -2  14   6       92.55       96.03      2.30 o
  -1  14   6      203.52      193.64      5.35 o
   0  14   6      117.32      108.73      2.14 o
   1  14   6      104.34      101.04      2.20 o
   2  14   6       81.48       76.28      2.42 o
   3  14   6       22.10       18.32      1.48 o
  -4  15   6       77.55       70.97      3.11 o
  -3  15   6       53.92       58.47      1.93 o
  -2  15   6       88.04       88.81      2.25 o
  -1  15   6      151.43      145.31      3.17 o
   0  15   6      100.99      105.10      2.89 o
   1  15   6        3.51        2.46      0.66 o
   2  15   6        3.29        4.06      0.93 o
  -2  16   6      111.41      128.65      2.87 o
  -1  16   6       89.68       83.81      2.11 o
   0  16   6       32.56       36.34      1.67 o
   1  16   6       25.81       21.92      1.58 o
  -7   1   7        0.03        0.32      0.51 o
  -6   1   7      208.05      207.80      2.83 o
  -5   1   7      293.23      293.38      3.89 o
  -4   1   7      265.46      273.24      3.34 o
  -3   1   7      384.81      402.27      4.55 o
  -2   1   7        9.47       10.64      0.78 o
  -1   1   7        0.00        3.49      0.41 o
   0   1   7        1.43        1.39      0.28 o
   1   1   7       34.88       30.11      0.73 o
   2   1   7       11.24       10.41      0.51 o
   3   1   7       17.46       18.60      0.78 o
   4   1   7       20.06       22.81      1.13 o
   5   1   7      336.92      364.86      6.89 o
   6   1   7      468.36      490.54     10.13 o
  -7   2   7      255.55      240.70      3.55 o
  -6   2   7      111.31      112.90      1.84 o
  -5   2   7        4.08        4.86      0.47 o
  -4   2   7       79.02       80.59      1.32 o
  -3   2   7      102.41      111.22      1.81 o
  -2   2   7      122.92      116.83      1.76 o
  -1   2   7       47.25       55.07      0.91 o
   0   2   7       85.14       92.64      1.32 o
   1   2   7      147.99      178.12      2.20 o
   2   2   7       11.42        6.30      0.46 o
   3   2   7      133.13      140.01      2.28 o
   4   2   7      488.50      474.34      7.26 o
   5   2   7      896.65      915.34     15.81 o
   6   2   7       30.79       31.39      3.83 o
  -7   3   7      211.26      211.91      3.26 o
  -6   3   7        0.01       -0.44      0.44 o
  -5   3   7      116.32      116.88      1.75 o
  -4   3   7       20.05       21.98      0.83 o
  -3   3   7       22.33       29.28      0.88 o
  -2   3   7      686.37      722.27      8.35 o
  -1   3   7      670.76      730.42      7.04 o
   0   3   7        4.73        4.95      0.38 o
   1   3   7       70.91       74.21      1.19 o
   2   3   7        1.57        0.99      0.34 o
   3   3   7      535.78      530.07      6.86 o
   4   3   7      416.61      430.25      6.68 o
   5   3   7       92.25       96.46      2.37 o
  -7   4   7        3.61        4.17      1.28 o
  -6   4   7      200.87      217.92      3.24 o
  -5   4   7      109.36      115.32      1.99 o
  -4   4   7      159.26      151.06      2.35 o
  -3   4   7       84.32       73.84      1.41 o
  -2   4   7        7.84        8.26      0.53 o
  -1   4   7      132.00      151.44      2.39 o
   0   4   7      187.49      219.10      2.59 o
   1   4   7     1100.21     1123.82     12.61 o
   2   4   7       91.99       77.72      1.74 o
   3   4   7      840.15      853.56     12.15 o
   4   4   7        8.67        6.60      0.96 o
   5   4   7        4.31        3.80      0.94 o
  -7   5   7      147.75      155.40      3.17 o
  -6   5   7       63.43       68.31      1.55 o
  -5   5   7        0.08       -0.06      0.50 o
  -4   5   7       89.49       93.42      1.71 o
  -3   5   7      165.02      149.50      2.30 o
  -2   5   7      225.95      223.14      3.02 o
  -1   5   7      144.39      167.35      2.39 o
   0   5   7      361.60      391.62      4.28 o
   1   5   7      386.94      356.13      4.78 o
   2   5   7       86.01       89.81      1.50 o
   3   5   7      161.86      167.64      2.81 o
   4   5   7       30.70       35.59      1.47 o
   5   5   7        6.38        8.60      0.99 o
  -7   6   7      545.15      556.49      9.70 o
  -6   6   7      128.34      132.37      2.82 o
  -5   6   7       70.40       70.42      1.52 o
  -4   6   7      185.94      203.23      2.97 o
  -3   6   7     1272.23     1294.10     15.00 o
  -2   6   7      209.36      213.66      2.94 o
  -1   6   7      101.22      128.05      1.98 o
   0   6   7      156.05      142.09      2.38 o
   1   6   7      752.02      718.87      8.35 o
   2   6   7        4.68        8.32      0.68 o
   3   6   7      107.59      108.22      2.11 o
   4   6   7      235.13      243.83      4.50 o
   5   6   7        4.86        3.56      0.85 o
  -7   7   7        1.40        1.86      0.86 o
  -6   7   7       27.95       28.09      1.37 o
  -5   7   7      777.33      777.51      9.43 o
  -4   7   7      126.14      136.94      2.62 o
  -3   7   7      100.30      107.37      1.88 o
  -2   7   7      148.04      146.64      2.24 o
  -1   7   7     3126.76     2973.13     37.28 o
   0   7   7       37.34       36.14      1.15 o
   1   7   7      249.66      270.81      3.52 o
   2   7   7      346.42      364.20      5.14 o
   3   7   7        5.71        7.88      0.71 o
   4   7   7       44.70       44.34      1.98 o
   5   7   7        1.75        1.84      0.81 o
  -7   8   7       64.81       67.42      4.78 o
  -6   8   7       33.24       33.79      1.93 o
  -5   8   7       92.03       92.49      2.25 o
  -4   8   7       35.19       36.83      1.43 o
  -3   8   7      164.51      175.14      2.73 o
  -2   8   7      208.22      210.82      3.44 o
  -1   8   7       89.34      100.45      2.03 o
   0   8   7       63.25       65.16      1.30 o
   1   8   7      424.43      420.31      5.15 o
   2   8   7      156.35      147.32      2.57 o
   3   8   7        3.84        4.20      0.65 o
   4   8   7       60.84       66.00      2.17 o
   5   8   7       99.51       96.43      3.87 o
  -6   9   7       36.74       38.26      1.64 o
  -5   9   7       46.48       52.09      1.73 o
  -4   9   7      212.84      215.37      3.18 o
  -3   9   7       22.44       19.51      1.09 o
  -2   9   7       54.98       60.22      1.85 o
  -1   9   7      183.40      197.07      3.16 o
   0   9   7      251.93      249.23      3.38 o
   1   9   7     1358.20     1327.05     14.93 o
   2   9   7      161.45      142.00      2.55 o
   3   9   7       39.70       38.34      1.30 o
   4   9   7        2.70        3.26      0.91 o
  -6  10   7        5.15        6.58      0.95 o
  -5  10   7       75.56       79.46      3.57 o
  -4  10   7        6.86        6.52      0.85 o
  -3  10   7      451.28      424.60      6.21 o
  -2  10   7      314.35      317.94      4.69 o
  -1  10   7       96.68       94.55      2.13 o
   0  10   7       47.46       35.03      1.29 o
   1  10   7      728.70      748.13      9.76 o
   2  10   7       16.02       14.14      0.88 o
   3  10   7      326.62      350.55      6.45 o
   4  10   7        0.23        0.18      1.17 o
  -5  11   7        0.42        0.12      0.71 o
  -4  11   7       59.61       64.00      1.89 o
  -3  11   7       45.45       51.08      1.54 o
  -2  11   7      509.26      490.89      6.78 o
  -1  11   7      122.96      112.96      2.23 o
   0  11   7      212.20      199.97      2.93 o
   1  11   7       57.96       52.94      1.46 o
   2  11   7       17.81       15.54      0.93 o
   3  11   7      682.25      663.51      9.61 o
   4  11   7       52.79       49.00      2.90 o
  -5  12   7        0.25        0.97      0.74 o
  -4  12   7       63.77       62.71      1.93 o
  -3  12   7       68.21       65.16      1.88 o
  -2  12   7      192.47      189.83      3.24 o
  -1  12   7        0.10        0.16      0.57 o
   0  12   7        2.26        3.67      0.61 o
   1  12   7        2.10        0.02      0.55 o
   2  12   7        0.97       -0.11      0.58 o
   3  12   7      255.52      269.62      7.56 o
  -4  13   7       34.38       39.46      1.71 o
  -3  13   7       21.63       25.37      1.32 o
  -2  13   7        8.61        5.88      0.85 o
  -1  13   7       23.79       26.63      1.17 o
   0  13   7       15.13       14.97      0.92 o
   1  13   7       44.33       51.40      1.51 o
   2  13   7       22.87       23.34      1.15 o
   3  13   7       41.93       40.75      3.45 o
  -4  14   7      156.24      155.05      3.32 o
  -3  14   7       67.52       70.38      2.06 o
  -2  14   7       30.28       39.27      1.75 o
  -1  14   7       34.72       28.65      1.26 o
   0  14   7       47.14       57.53      1.88 o
   1  14   7        0.11        0.07      0.69 o
   2  14   7        0.37       -0.19      0.79 o
  -3  15   7      203.51      214.51      4.04 o
  -2  15   7       17.82       18.65      1.22 o
  -1  15   7        0.43        1.02      0.66 o
   0  15   7       82.03       84.45      3.38 o
   1  15   7       56.33       60.82      3.59 o
  -7   0   8      324.41      329.59      7.06 o
  -6   0   8       25.93       32.57      1.81 o
  -5   0   8      243.05      248.34      4.48 o
  -4   0   8      211.65      236.03      4.19 o
  -3   0   8      149.40      173.61      3.22 o
  -2   0   8      107.19      103.56      3.66 o
  -1   0   8      387.27      405.98      6.25 o
   0   0   8     1129.03     1040.76     15.00 o
   1   0   8      214.59      203.44      3.54 o
   2   0   8      150.67      148.46      2.86 o
   3   0   8       37.47       37.54      1.55 o
   4   0   8      789.02      776.45     18.24 o
   5   0   8       27.66       27.73      3.42 o
  -7   1   8       26.82       28.58      2.24 o
  -6   1   8      117.12      117.62      2.27 o
  -5   1   8       49.15       52.24      1.35 o
  -4   1   8        0.08        0.62      0.33 o
  -3   1   8       45.72       43.88      0.89 o
  -2   1   8        1.59        0.85      0.29 o
  -1   1   8        0.81        1.12      0.76 o
   0   1   8      262.29      247.36      2.91 o
   1   1   8       77.82       81.20      1.31 o
   2   1   8      491.06      472.76      5.19 o
   3   1   8      277.43      312.12      4.42 o
   4   1   8      416.08      434.20      7.87 o
   5   1   8       26.24       24.62      1.63 o
  -7   2   8        6.57        6.42      0.72 o
  -6   2   8       71.30       65.03      1.53 o
  -5   2   8       18.24       20.74      0.90 o
  -4   2   8       20.90       29.11      0.97 o
  -3   2   8      188.12      220.93      3.06 o
  -2   2   8      386.53      357.10      4.40 o
  -1   2   8      166.60      176.58      2.19 o
   0   2   8      139.73      138.01      1.86 o
   1   2   8        3.58        4.41      0.43 o
   2   2   8     1218.76     1234.88     13.90 o
   3   2   8      122.24      127.64      2.61 o
   4   2   8      110.82      114.28      2.55 o
   5   2   8       72.57       87.40      2.77 o
  -7   3   8      108.93      112.73      2.23 o
  -6   3   8       40.36       43.22      1.29 o
  -5   3   8       10.15       11.69      0.73 o
  -4   3   8      321.05      295.27      4.02 o
  -3   3   8      270.06      258.74      3.57 o
  -2   3   8      274.17      255.63      3.34 o
  -1   3   8       34.64       42.02      0.83 o
   0   3   8       52.97       57.75      1.05 o
   1   3   8      188.95      205.15      2.55 o
   2   3   8      978.98     1027.37     11.72 o
   3   3   8      221.97      212.88      3.36 o
   4   3   8        0.14       -0.27      0.61 o
   5   3   8       41.77       41.30      1.98 o
  -7   4   8      355.16      351.74      5.74 o
  -6   4   8       24.13       30.55      1.13 o
  -5   4   8      158.64      161.08      2.58 o
  -4   4   8      160.38      153.84      2.44 o
  -3   4   8       39.49       33.43      1.02 o
  -2   4   8       36.09       31.57      1.03 o
  -1   4   8      280.94      240.28      2.82 o
   0   4   8      740.87      729.77      7.62 o
   1   4   8      557.98      554.15      6.57 o
   2   4   8       66.30       67.37      1.30 o
   3   4   8      234.22      236.82      3.57 o
   4   4   8      110.48      114.60      2.57 o
   5   4   8        2.96        3.29      0.95 o
  -7   5   8      293.59      296.71      5.06 o
  -6   5   8      235.79      244.19      3.62 o
  -5   5   8      259.41      269.91      3.83 o
  -4   5   8      171.87      160.64      2.58 o
  -3   5   8       37.23       38.97      1.12 o
  -2   5   8      706.15      680.81      8.04 o
  -1   5   8     2127.93     2062.13     22.55 o
   0   5   8      478.71      468.06      5.08 o
   1   5   8      733.27      732.31      8.32 o
   2   5   8      360.30      353.87      5.20 o
   3   5   8      489.20      471.04      6.31 o
   4   5   8       12.62       12.19      0.99 o
   5   5   8        0.44        0.18      0.78 o
  -7   6   8       48.49       51.57      1.87 o
  -6   6   8       78.80       73.04      2.04 o
  -5   6   8      580.88      571.74      7.22 o
  -4   6   8       52.31       55.53      1.37 o
  -3   6   8     2013.60     2041.67     23.32 o
  -2   6   8       10.96        9.84      0.65 o
  -1   6   8      236.53      250.97      3.72 o
   0   6   8       33.95       34.55      1.28 o
   1   6   8       76.59       70.37      1.32 o
   2   6   8       16.14       14.57      0.96 o
   3   6   8       10.14        9.64      0.80 o
   4   6   8       23.96       22.54      1.35 o
  -6   7   8       60.49       64.32      1.97 o
  -5   7   8      211.82      214.69      3.24 o
  -4   7   8      162.27      161.58      2.60 o
  -3   7   8       77.60       90.50      1.77 o
  -2   7   8       16.95       17.06      0.87 o
  -1   7   8       38.72       38.24      1.66 o
   0   7   8        4.47        5.94      0.69 o
   1   7   8       19.26       20.91      0.79 o
   2   7   8       10.07        9.02      0.74 o
   3   7   8        4.15        2.96      0.65 o
   4   7   8        3.55        3.13      0.88 o
  -6   8   8      201.20      212.42      4.00 o
  -5   8   8      289.60      304.59      5.08 o
  -4   8   8        2.14        2.24      0.56 o
  -3   8   8     2221.90     2223.76     25.47 o
  -2   8   8        0.00        0.10      0.48 o
  -1   8   8      286.01      294.56      4.36 o
   0   8   8       17.86       20.63      0.93 o
   1   8   8       10.22       14.97      0.85 o
   2   8   8        1.19        0.52      0.56 o
   3   8   8       44.75       40.95      1.42 o
   4   8   8       21.54       18.93      1.38 o
  -6   9   8        0.12        0.39      0.78 o
  -5   9   8      628.99      627.83      9.24 o
  -4   9   8        3.37        5.08      0.63 o
  -3   9   8        9.35        9.74      0.90 o
  -2   9   8      296.93      300.00      4.50 o
  -1   9   8      680.44      660.95      8.77 o
   0   9   8      255.12      247.12      3.81 o
   1   9   8      281.03      288.32      4.30 o
   2   9   8      285.45      274.99      4.22 o
   3   9   8      252.48      260.89      4.11 o
   4   9   8        0.61        1.62      0.87 o
  -5  10   8      287.00      300.30      5.10 o
  -4  10   8      205.03      202.20      3.75 o
  -3  10   8       22.02       21.67      1.13 o
  -2  10   8        8.69       12.78      0.89 o
  -1  10   8      557.73      518.10      8.53 o
   0  10   8       49.15       54.77      1.48 o
   1  10   8      110.45      117.89      2.28 o
   2  10   8       38.49       38.89      1.37 o
   3  10   8        9.20        8.60      0.84 o
  -5  11   8        2.41        2.42      0.82 o
  -4  11   8      400.50      430.35      6.75 o
  -3  11   8       38.79       43.16      1.78 o
  -2  11   8        8.88        6.47      0.98 o
  -1  11   8      117.04      118.87      2.35 o
   0  11   8        0.19        1.05      0.59 o
   1  11   8       67.65       65.71      2.16 o
   2  11   8      188.45      190.46      3.29 o
   3  11   8       76.58       79.35      1.98 o
  -4  12   8        6.86        4.01      0.88 o
  -3  12   8       30.03       34.81      1.68 o
  -2  12   8        6.97        6.80      0.78 o
  -1  12   8       28.19       29.84      1.25 o
   0  12   8       46.45       40.84      1.62 o
   1  12   8      134.79      120.65      3.74 o
   2  12   8      142.38      128.87      3.62 o
  -4  13   8       37.50       32.90      1.59 o
  -3  13   8       42.40       47.81      1.77 o
  -2  13   8        5.92       11.49      1.06 o
  -1  13   8       22.72       19.10      1.06 o
   0  13   8        0.55        1.02      0.74 o
   1  13   8        0.03        0.04      0.72 o
   2  13   8       50.87       56.80      2.91 o
  -3  14   8        7.06        8.26      0.99 o
  -2  14   8       71.01       72.06      2.31 o
  -1  14   8       10.54       11.36      0.92 o
   0  14   8       40.20       40.10      1.72 o
  -7   1   9       48.31       50.35      1.91 o
  -6   1   9       72.53       74.29      1.88 o
  -5   1   9       68.60       65.47      1.87 o
  -4   1   9        0.98        0.71      0.46 o
  -3   1   9       79.63       83.42      1.58 o
  -2   1   9      148.30      137.51      2.13 o
  -1   1   9        5.64        3.75      0.52 o
   0   1   9        6.42        8.12      0.52 o
   1   1   9        3.27        0.95      0.40 o
   2   1   9       21.02       19.05      0.75 o
   3   1   9      671.86      664.55      9.86 o
   4   1   9      358.32      360.36      6.81 o
  -7   2   9       35.40       37.31      1.62 o
  -6   2   9       83.92       87.28      2.28 o
  -5   2   9      267.05      257.40      4.02 o
  -4   2   9      162.73      151.81      2.42 o
  -3   2   9       97.86       90.99      1.70 o
  -2   2   9      101.77       94.42      1.66 o
  -1   2   9      275.12      266.25      3.14 o
   0   2   9     1508.54     1488.81     15.02 o
   1   2   9      314.06      304.66      3.58 o
   2   2   9      406.05      390.09      4.90 o
   3   2   9       18.49       15.79      1.02 o
   4   2   9      307.46      306.47      6.06 o
  -7   3   9       47.71       43.65      1.59 o
  -6   3   9       58.44       57.67      2.22 o
  -5   3   9      312.42      322.38      4.46 o
  -4   3   9      308.37      305.16      4.56 o
  -3   3   9      382.50      361.60      4.71 o
  -2   3   9       14.80       15.24      0.98 o
  -1   3   9        4.50        4.97      0.49 o
   0   3   9      452.16      425.96      4.73 o
   1   3   9      772.81      756.45      7.98 o
   2   3   9      295.67      299.44      3.85 o
   3   3   9        6.46        6.80      0.71 o
   4   3   9      518.39      537.28      9.48 o
  -6   4   9        4.96        5.83      0.71 o
  -5   4   9        6.39        6.68      0.68 o
  -4   4   9       14.64       14.81      0.82 o
  -3   4   9      307.41      302.57      6.70 o
  -2   4   9      265.92      295.26      3.86 o
  -1   4   9        1.30        2.76      0.50 o
   0   4   9      205.34      200.33      2.53 o
   1   4   9      118.70      128.84      2.04 o
   2   4   9        1.27        1.44      0.56 o
   3   4   9        2.72        3.75      0.66 o
   4   4   9       69.97       73.93      2.49 o
  -6   5   9       13.72       17.31      1.21 o
  -5   5   9      347.31      360.27      4.92 o
  -4   5   9       10.12       10.43      0.75 o
  -3   5   9        1.22        2.15      0.83 o
  -2   5   9      891.81      859.05      9.90 o
  -1   5   9       19.33       20.85      0.86 o
   0   5   9       70.15       68.57      1.23 o
   1   5   9        0.00        0.55      0.42 o
   2   5   9       72.07       76.01      1.69 o
   3   5   9      148.94      156.86      2.74 o
   4   5   9        0.05        0.27      0.82 o
  -6   6   9      202.82      205.52      3.88 o
  -5   6   9       14.66       14.12      0.88 o
  -4   6   9      621.45      665.41      8.30 o
  -3   6   9      151.39      152.45      2.51 o
  -2   6   9      746.02      714.11      9.23 o
  -1   6   9      448.03      426.25      5.30 o
   0   6   9      941.90      870.22     11.36 o
   1   6   9      666.31      638.60      8.28 o
   2   6   9       24.17       21.08      0.99 o
   3   6   9       54.13       61.29      1.61 o
   4   6   9      254.01      268.89      5.50 o
  -6   7   9       38.76       45.05      1.79 o
  -5   7   9      756.90      760.54      9.40 o
  -4   7   9      523.02      529.19      6.79 o
  -3   7   9        8.98       12.29      0.78 o
  -2   7   9       17.02       16.68      0.83 o
  -1   7   9       36.34       37.02      1.11 o
   0   7   9        0.01        0.74      0.53 o
   1   7   9        3.54        3.54      0.57 o
   2   7   9        0.63        0.64      0.68 o
   3   7   9       44.37       46.13      1.45 o
  -6   8   9      303.60      321.68      6.11 o
  -5   8   9       97.15      111.03      3.49 o
  -4   8   9       32.73       37.73      1.25 o
  -3   8   9       24.94       24.66      1.04 o
  -2   8   9      348.11      327.94      4.39 o
  -1   8   9      517.65      506.70      8.11 o
   0   8   9      504.89      465.79      6.35 o
   1   8   9      289.41      265.15      4.64 o
   2   8   9       55.58       54.96      2.59 o
   3   8   9       24.85       26.23      1.39 o
  -5   9   9       83.11       76.19      2.18 o
  -4   9   9       22.30       22.62      1.04 o
  -3   9   9        9.23        9.82      1.40 o
  -2   9   9      117.41      117.68      2.46 o
  -1   9   9        0.00        0.24      0.58 o
   0   9   9        2.37        3.14      0.62 o
   1   9   9       29.53       33.10      1.48 o
   2   9   9       15.96       17.45      1.01 o
   3   9   9       11.59       12.29      0.96 o
  -5  10   9        7.34        8.79      1.03 o
  -4  10   9      142.08      135.32      3.43 o
  -3  10   9      200.89      183.12      3.34 o
  -2  10   9       23.06       27.94      1.23 o
  -1  10   9       13.97       16.57      1.15 o
   0  10   9        0.72        0.03      0.68 o
   1  10   9       13.54       14.34      1.11 o
   2  10   9        8.20        5.91      1.29 o
  -4  11   9       21.62       19.01      1.27 o
  -3  11   9        0.52       -0.18      0.66 o
  -2  11   9        9.92       10.14      0.88 o
  -1  11   9        8.43        7.16      0.79 o
   0  11   9       58.50       62.02      1.95 o
   1  11   9       32.17       30.16      1.46 o
   2  11   9       16.17       10.66      1.10 o
  -3  12   9       66.68       67.52      2.05 o
  -2  12   9       14.33       17.20      1.08 o
  -1  12   9      131.54      145.47      2.77 o
   0  12   9      251.78      262.34      4.72 o
   1  12   9       78.90      104.21      2.64 o
  -2  13   9        6.24        6.05      0.82 o
  -1  13   9       79.15       93.81      2.49 o
   0  13   9        0.67        0.29      0.76 o
  -6   0  10       12.34       12.44      1.38 o
  -5   0  10      113.88      119.66      3.54 o
  -4   0  10        7.07        6.25      1.08 o
  -3   0  10     1055.13      956.15     17.49 o
  -2   0  10        5.24       11.63      1.56 o
  -1   0  10      235.84      263.94      4.50 o
   0   0  10      684.71      733.41     10.99 o
   1   0  10     1435.44     1402.88     20.23 o
   2   0  10      674.47      666.38     10.21 o
   3   0  10        1.99        3.70      1.23 o
  -6   1  10      235.15      234.50      3.95 o
  -5   1  10      487.11      483.67      6.88 o
  -4   1  10        3.85        3.97      0.71 o
  -3   1  10       99.49       95.12      2.07 o
  -2   1  10      527.72      509.80      6.18 o
  -1   1  10      446.23      401.31      4.52 o
   0   1  10       33.79       23.93      0.82 o
   1   1  10       27.90       34.33      0.97 o
   2   1  10       22.94       21.75      0.90 o
   3   1  10       18.01       18.40      1.40 o
  -6   2  10        8.55       11.78      0.98 o
  -5   2  10       75.59       78.69      1.98 o
  -4   2  10       18.69       18.59      1.05 o
  -3   2  10       21.26       22.52      0.96 o
  -2   2  10      161.20      170.24      2.57 o
  -1   2  10     1531.34     1416.51     15.81 o
   0   2  10      177.74      178.63      2.38 o
   1   2  10       25.39       27.88      0.90 o
   2   2  10      109.99      117.30      2.29 o
   3   2  10        2.01        1.35      0.71 o
  -6   3  10        2.32        2.00      0.73 o
  -5   3  10        0.01       -0.25      0.65 o
  -4   3  10       41.80       38.63      1.41 o
  -3   3  10      472.19      464.96      5.93 o
  -2   3  10      856.00      798.14      9.29 o
  -1   3  10       20.39       16.37      0.81 o
   0   3  10      289.16      263.44      3.49 o
   1   3  10      475.00      447.64      5.05 o
   2   3  10      121.75      121.61      2.32 o
   3   3  10      121.70      130.95      2.84 o
  -6   4  10       51.23       48.74      1.67 o
  -5   4  10      137.86      136.50      3.00 o
  -4   4  10        5.72        6.79      0.69 o
  -3   4  10      407.22      393.46      5.16 o
  -2   4  10      346.88      334.88      4.37 o
  -1   4  10       24.50       23.62      0.93 o
   0   4  10       14.90       12.03      0.74 o
   1   4  10        2.38        2.43      0.51 o
   2   4  10      262.26      241.95      3.73 o
   3   4  10        9.37       10.71      0.87 o
  -6   5  10      117.19      124.21      2.67 o
  -5   5  10       51.45       49.18      1.93 o
  -4   5  10      801.71      789.22     10.55 o
  -3   5  10      118.98      111.46      2.06 o
  -2   5  10      290.70      269.61      3.70 o
  -1   5  10      261.85      265.15      3.64 o
   0   5  10        0.24        0.16      0.48 o
   1   5  10       29.62       31.26      1.40 o
   2   5  10      632.34      614.81      8.05 o
   3   5  10      613.71      614.84      9.51 o
  -5   6  10       69.61       63.61      2.00 o
  -4   6  10      402.75      393.68      5.34 o
  -3   6  10       30.46       24.51      1.28 o
  -2   6  10       17.89       14.89      0.81 o
  -1   6  10        6.68        7.44      0.66 o
   0   6  10       51.14       55.17      1.51 o
   1   6  10        0.51        0.27      0.64 o
   2   6  10       36.55       33.94      1.29 o
   3   6  10        2.86        2.94      0.71 o
  -5   7  10        2.83        5.25      0.71 o
  -4   7  10        1.87        1.93      0.59 o
  -3   7  10       39.99       42.69      1.33 o
  -2   7  10       35.42       35.22      1.14 o
  -1   7  10       13.53       10.62      1.05 o
   0   7  10        3.58        3.82      0.64 o
   1   7  10        5.49        4.20      0.84 o
   2   7  10        0.84        2.25      0.78 o
  -5   8  10        0.00       -0.72      0.72 o
  -4   8  10       21.39       21.97      1.07 o
  -3   8  10       61.53       74.83      1.74 o
  -2   8  10        1.42        2.61      0.68 o
  -1   8  10      119.27      112.65      2.94 o
   0   8  10       80.08       67.01      2.00 o
   1   8  10        7.86        8.73      0.97 o
   2   8  10        0.12       -0.48      0.75 o
  -4   9  10      208.67      209.81      3.35 o
  -3   9  10      357.82      366.95      5.93 o
  -2   9  10      158.99      161.55      3.09 o
  -1   9  10       65.52       60.32      1.64 o
   0   9  10       22.21       19.41      1.25 o
   1   9  10       58.21       58.00      1.92 o
   2   9  10      345.78      391.37      6.77 o
  -4  10  10        4.15        5.65      0.93 o
  -3  10  10        0.14        0.36      0.69 o
  -2  10  10        8.88       12.22      0.96 o
  -1  10  10       60.37       70.40      1.80 o
   0  10  10       13.63        9.25      1.21 o
   1  10  10       31.31       23.34      1.39 o
  -3  11  10      148.48      157.94      3.16 o
  -2  11  10      113.34      108.02      2.68 o
  -1  11  10       48.97       59.28      2.00 o
   0  11  10      124.04      155.10      3.36 o
  -5   1  11      237.62      234.35      3.97 o
  -4   1  11       88.94       88.99      2.80 o
  -3   1  11        0.13        0.18      0.61 o
  -2   1  11       86.85       84.93      1.99 o
  -1   1  11       14.85       13.59      1.25 o
   0   1  11      111.26      103.91      1.90 o
   1   1  11       44.17       42.32      1.74 o
   2   1  11       71.90       81.20      1.88 o
  -5   2  11      167.34      168.15      3.71 o
  -4   2  11      671.79      630.22      8.66 o
  -3   2  11      472.19      445.08      6.41 o
  -2   2  11       74.00       57.89      1.66 o
  -1   2  11       70.52       65.87      1.49 o
   0   2  11      119.74      113.93      2.03 o
   1   2  11      171.11      175.08      2.46 o
   2   2  11       20.12       24.22      1.14 o
  -5   3  11        7.75        6.28      0.84 o
  -4   3  11       11.02       15.01      1.04 o
  -3   3  11      342.85      335.34      5.10 o
  -2   3  11       29.44       41.62      1.80 o
  -1   3  11      155.79      158.36      2.52 o
   0   3  11       50.24       38.05      1.19 o
   1   3  11       32.65       27.58      1.22 o
   2   3  11       11.51       10.53      0.91 o
  -5   4  11       14.80       13.81      1.05 o
  -4   4  11        6.72        7.25      0.83 o
  -3   4  11        1.91        2.82      0.72 o
  -2   4  11      126.58      114.28      2.58 o
  -1   4  11      106.60       97.09      1.87 o
   0   4  11      132.04      116.82      2.09 o
   1   4  11        0.04        0.20      0.69 o
   2   4  11      105.28      117.86      2.73 o
  -5   5  11      100.74      111.66      2.49 o
  -4   5  11       45.33       49.31      1.78 o
  -3   5  11       24.08       28.26      1.27 o
  -2   5  11        0.01        0.37      0.52 o
  -1   5  11        0.05        0.21      0.66 o
   0   5  11      160.38      134.67      2.31 o
   1   5  11        6.36        6.48      0.90 o
   2   5  11       20.94       20.32      1.62 o
  -4   6  11       51.86       57.54      1.76 o
  -3   6  11        3.39        3.64      0.63 o
  -2   6  11        2.44        1.73      0.56 o
  -1   6  11       23.96       18.01      1.02 o
   0   6  11      112.85       96.66      2.52 o
   1   6  11      112.81      110.70      2.67 o
  -4   7  11        6.67        6.21      0.83 o
  -3   7  11       27.27       21.27      1.30 o
  -2   7  11      186.74      170.69      2.75 o
  -1   7  11      151.48      145.52      2.80 o
   0   7  11       16.95       13.01      1.10 o
   1   7  11        5.24        8.37      1.05 o
  -3   8  11        1.58        0.08      0.62 o
  -2   8  11        0.77        1.74      0.67 o
  -1   8  11      124.96      119.18      2.42 o
   0   8  11       61.83       58.63      1.95 o
   1   8  11       36.69       31.84      3.13 o
  -3   9  11       75.56       83.89      3.04 o
  -2   9  11       13.45       11.75      0.98 o
  -1   9  11        2.83        6.78      1.06 o
   0   9  11      107.84      116.81      3.74 o
  -4   0  12        0.07       -0.40      2.04 o
  -3   0  12       23.43       23.55      4.03 o
  -2   0  12        7.71        4.78      1.10 o
  -1   0  12        1.85        0.44      1.72 o
   0   0  12       63.90       66.48      2.56 o
   1   0  12       12.64       14.14      1.38 o
  -4   1  12       20.56       17.47      1.16 o
  -3   1  12       20.89       25.93      1.47 o
  -2   1  12      132.28      128.43      2.62 o
  -1   1  12      132.08      144.58      2.81 o
   0   1  12       91.76      101.81      2.26 o
   1   1  12       15.23       15.56      0.91 o
  -4   2  12       22.09       15.66      1.11 o
  -3   2  12       33.59       31.35      1.41 o
  -2   2  12       62.54       69.01      2.32 o
  -1   2  12        6.36        3.95      0.76 o
   0   2  12        3.36        4.93      0.76 o
   1   2  12       90.92       93.20      2.17 o
  -4   3  12        4.83        2.78      0.75 o
  -3   3  12        1.62        3.51      0.77 o
  -2   3  12       17.38       15.60      1.47 o
  -1   3  12      147.40      130.05      4.21 o
   0   3  12       54.44       59.25      1.50 o
   1   3  12       61.26       64.05      2.08 o
  -4   4  12      166.75      177.90      4.14 o
  -3   4  12       39.00       34.33      1.46 o
  -2   4  12       33.40       19.08      1.13 o
  -1   4  12       14.23       17.99      0.94 o
   0   4  12       10.90       12.68      0.84 o
  -3   5  12       11.73        9.13      1.12 o
  -2   5  12        6.56        1.90      0.73 o
  -1   5  12        5.01        4.83      0.67 o
   0   5  12       45.65       61.92      2.26 o
  -2   6  12        1.41        0.14      0.56 o
  -1   6  12        0.82        3.52      0.66 o
 
